# Supplementary material for: Hexakis(1H-imidazole-κN 3)cobalt(III) tris­(hexa­fluoridophosphate) hexa­hydrate
Source: Acta Crystallogr Sect E Struct Rep Online. 2009 Sep 30;65(Pt 10):m1256–7. doi: 10.1107/S160053680903863X (PMC2970253; doi:10.1107/S160053680903863X)
Supplement: Supplementary file 1 [file e-65-m1256-sup1.cif]

##############################################################################
###                                                                        ###
###        Electronic paper (Acta Crystallographica Section E)             ###
###                                                                        ###
##############################################################################
#                                                                            #
# This CIF contains the data in a paper accepted for publication in Acta     #
# Crystallographica Section E. It conforms to the requirements of Notes      #
# for Authors for Section E, and has been peer reviewed under the auspices   #
# of the IUCr Commission on Journals.                                        #
#                                                                            #
# Full details of the Crystallographic Information File format               #
# are given in the paper "The Crystallographic Information File (CIF):       #
# a New Standard Archive File for Crystallography" by S. R. Hall, F. H.      #
# Allen and I. D. Brown [Acta Cryst. (1991), A47, 655-685].                  #
#                                                                            #
# The current version of the core CIF dictionary is obtainable from          #
# ftp://ftp.iucr.org/pub/cif_core.dic. The current version number is 2.4.    #
#                                                                            #
# Software is freely available for graphical display of the structure(s) in  #
# this CIF.  For information consult the CIF home page http://www.iucr.org/  #
# cif/home.html                                                              #
#                                                                            #
# This file may be used for bona fide research purposes within the           #
# scientific community so long as proper attribution is given to the journal # 
# article from which it was obtained.                                        #
#                                                                            #
##############################################################################
                                             
data_I
_audit_creation_method     SHELXL-97
_chemical_name_systematic
;
Hexakis(1<i>H</i>-imidazole-\k<i>N</i>^3^)cobalt(III)
tris(hexafluoridophosphate)
hexahydrate
;
_chemical_name_common     ?
_chemical_formula_moiety     'C18 H24 Co N12 3+, 3(F6 P -), 6(H2 O)'
_chemical_formula_sum     'C18 H36 Co F18 N12 O6 P3'
_chemical_formula_iupac     '[Co (C3 H4 N2)6] (P F6)3, 6H2 O'
_chemical_formula_weight     1010.43
_chemical_melting_point     ?
_symmetry_cell_setting     trigonal
_symmetry_space_group_name_H-M     'R -3'
_symmetry_space_group_name_Hall     '-R 3'
loop_
    _symmetry_equiv_pos_as_xyz
    'x, y, z'
    '-y, x-y, z'
    '-x+y, -x, z'
    'x+2/3, y+1/3, z+1/3'
    '-y+2/3, x-y+1/3, z+1/3'
    '-x+y+2/3, -x+1/3, z+1/3'
    'x+1/3, y+2/3, z+2/3'
    '-y+1/3, x-y+2/3, z+2/3'
    '-x+y+1/3, -x+2/3, z+2/3'
    '-x, -y, -z'
    'y, -x+y, -z'
    'x-y, x, -z'
    '-x+2/3, -y+1/3, -z+1/3'
    'y+2/3, -x+y+1/3, -z+1/3'
    'x-y+2/3, x+1/3, -z+1/3'
    '-x+1/3, -y+2/3, -z+2/3'
    'y+1/3, -x+y+2/3, -z+2/3'
    'x-y+1/3, x+2/3, -z+2/3'
_cell_length_a     20.9911(13)
_cell_length_b     20.9911(13)
_cell_length_c     7.0156(9)
_cell_angle_alpha     90.00
_cell_angle_beta     90.00
_cell_angle_gamma     120.00
_cell_volume     2677.1(4)
_cell_formula_units_Z     3
_cell_measurement_reflns_used     3782
_cell_measurement_theta_min     3.112
_cell_measurement_theta_max     28.237
_cell_measurement_temperature     100(2)
_exptl_crystal_description     'block'
_exptl_crystal_colour     'red'
_exptl_crystal_size_max     0.25
_exptl_crystal_size_mid     0.25
_exptl_crystal_size_min     0.21
_exptl_crystal_density_diffrn     1.880
_exptl_crystal_density_meas     ?
_exptl_crystal_density_method     'not measured'
_exptl_crystal_F_000     1530
_exptl_absorpt_coefficient_mu     0.765
_exptl_absorpt_correction_type     'multi-scan'
_exptl_absorpt_process_details     '(SADABS; Sheldrick, 1997)'
_exptl_absorpt_correction_T_min     0.8318
_exptl_absorpt_correction_T_max     0.8559
_exptl_special_details
;
;
_diffrn_ambient_temperature     100(2)
_diffrn_radiation_type     MoK\a
_diffrn_radiation_wavelength     0.71073
_diffrn_radiation_source     'fine-focus sealed tube'
_diffrn_radiation_monochromator     'graphite'
_diffrn_measurement_device_type     'Bruker SMART APEX CCD area-detector'
_diffrn_measurement_method     '\w'
_diffrn_detector_area_resol_mean     ?
_diffrn_reflns_number     4893
_diffrn_reflns_av_R_equivalents     0.0261
_diffrn_reflns_av_sigmaI/netI     0.0233
_diffrn_reflns_theta_min     3.11
_diffrn_reflns_theta_max     28.23
_diffrn_reflns_theta_full     25.50
_diffrn_measured_fraction_theta_max     0.930
_diffrn_measured_fraction_theta_full     0.981
_diffrn_reflns_limit_h_min     -22
_diffrn_reflns_limit_h_max     27
_diffrn_reflns_limit_k_min     -26
_diffrn_reflns_limit_k_max     26
_diffrn_reflns_limit_l_min     -9
_diffrn_reflns_limit_l_max     8
_diffrn_standards_number     0
_diffrn_standards_interval_count     ?
_diffrn_standards_interval_time     ?
_diffrn_standards_decay_%     ?
_refine_special_details
;
Refinement of <i>F</i>^2^ against ALL reflections. The weighted <i>R</i>-factor
<i>wR</i> and goodness of fit <i>S</i> are based on <i>F</i>^2^, conventional
<i>R</i>-factors <i>R</i> are based on <i>F</i>, with <i>F</i> set to zero for
negative <i>F</i>^2^. The threshold expression of <i>F</i>^2^ >
\s(<i>F</i>^2^) is used only for calculating <i>R</i>-factors(gt) <i>etc</i>.
and is not relevant to the choice of reflections for refinement.
<i>R</i>-factors based on <i>F</i>^2^ are statistically about twice as large
as those based on <i>F</i>, and <i>R</i>- factors based on ALL data will be
even larger.
;
_reflns_number_total     1373
_reflns_number_gt     1288
_reflns_threshold_expression     I>2\s(I)
_refine_ls_structure_factor_coef     Fsqd
_refine_ls_matrix_type     full
_refine_ls_R_factor_all     0.0325
_refine_ls_R_factor_gt     0.0311
_refine_ls_wR_factor_gt     0.0821
_refine_ls_wR_factor_ref     0.0832
_refine_ls_goodness_of_fit_ref     1.076
_refine_ls_restrained_S_all     1.079
_refine_ls_number_reflns     1373
_refine_ls_number_parameters     98
_refine_ls_number_restraints     3
_refine_ls_hydrogen_treatment     mixed
_refine_ls_weighting_scheme     calc
_refine_ls_weighting_details
         'calc w=1/[\s^2^(Fo^2^)+(0.0444P)^2^+4.9022P] where P=(Fo^2^+2Fc^2^)/3'
_atom_sites_solution_hydrogens     geom
_atom_sites_solution_primary     direct
_atom_sites_solution_secondary     difmap
_refine_ls_shift/su_max     0.000
_refine_ls_shift/su_mean     0.000
_refine_diff_density_max     0.535
_refine_diff_density_min     -0.314
_refine_ls_extinction_method     none
_refine_ls_extinction_coef     ?
loop_
    _atom_type_symbol
    _atom_type_description
    _atom_type_scat_dispersion_real
    _atom_type_scat_dispersion_imag
    _atom_type_scat_source
    'C' 'C' 0.0033 0.0016
                         'International Tables Vol C Tables 4.2.6.8 and 6.1.1.4'
    'H' 'H' 0.0000 0.0000
                         'International Tables Vol C Tables 4.2.6.8 and 6.1.1.4'
    'N' 'N' 0.0061 0.0033
                         'International Tables Vol C Tables 4.2.6.8 and 6.1.1.4'
    'F' 'F' 0.0171 0.0103
                         'International Tables Vol C Tables 4.2.6.8 and 6.1.1.4'
    'O' 'O' 0.0106 0.0060
                         'International Tables Vol C Tables 4.2.6.8 and 6.1.1.4'
    'P' 'P' 0.1023 0.0942
                         'International Tables Vol C Tables 4.2.6.8 and 6.1.1.4'
    'Co' 'Co' 0.3494 0.9721
                         'International Tables Vol C Tables 4.2.6.8 and 6.1.1.4'
_computing_data_collection     'SMART (Bruker, 2001)'
_computing_cell_refinement     'SAINT (Bruker, 2002)'
_computing_data_reduction     'SAINT (Bruker, 2002)'
_computing_structure_solution     'SHELXS97 (Sheldrick, 2008)'
_computing_structure_refinement     'SHELXL97 (Sheldrick, 2008)'
_computing_molecular_graphics     'X-SEED (Barbour 2001)'
_computing_publication_material     'SHELXL97 (Sheldrick, 2008)'
loop_
    _atom_site_type_symbol
    _atom_site_label
    _atom_site_fract_x
    _atom_site_fract_y
    _atom_site_fract_z
    _atom_site_U_iso_or_equiv
    _atom_site_adp_type
    _atom_site_calc_flag
    _atom_site_refinement_flags
    _atom_site_occupancy
    _atom_site_disorder_assembly
    _atom_site_disorder_group
    Co Co1 0.0000 0.0000 0.0000 0.01001(15) Uani d S 1 . .
    F F2 0.25776(5) 0.09189(5) 0.20301(16) 0.0242(3) Uani d . 1 . .
    N N1 0.05651(7) 0.08788(7) 0.15758(19) 0.0126(3) Uani d . 1 . .
    N N3 0.14686(7) 0.19255(7) 0.2646(2) 0.0161(3) Uani d . 1 . .
    H H3 0.1914 0.2302 0.2812 0.019 Uiso calc R 1 . .
    C C5 0.02873(8) 0.11667(8) 0.2899(2) 0.0155(3) Uani d . 1 . .
    H H5 -0.0213 0.0945 0.3285 0.019 Uiso calc R 1 . .
    C C2 0.12841(8) 0.13594(8) 0.1462(2) 0.0150(3) Uani d . 1 . .
    H H2 0.1618 0.1307 0.0653 0.018 Uiso calc R 1 . .
    C C4 0.08453(9) 0.18177(8) 0.3556(2) 0.0171(3) Uani d . 1 . .
    H H4 0.0810 0.2134 0.4464 0.020 Uiso calc R 1 . .
    P P1 0.3333 0.1667 0.1667 0.01496(16) Uani d S 1 . .
    F F1 0.34563(7) 0.13360(7) -0.02524(19) 0.0421(4) Uani d . 1 . .
    F F3 0.37650(6) 0.13458(7) 0.2841(2) 0.0402(4) Uani d . 1 . .
    O O1 0.27980(6) 0.31811(6) 0.37976(18) 0.0203(3) Uani d D 1 . .
    H H6 0.3046(15) 0.3048(15) 0.473(4) 0.052(8) Uiso d D 1 . .
    H H7 0.2625(15) 0.3462(14) 0.447(4) 0.051(8) Uiso d D 1 . .
loop_
    _atom_site_aniso_label
    _atom_site_aniso_U_11
    _atom_site_aniso_U_22
    _atom_site_aniso_U_33
    _atom_site_aniso_U_12
    _atom_site_aniso_U_13
    _atom_site_aniso_U_23
    Co1 0.00877(17) 0.00877(17) 0.0125(3) 0.00438(9) 0.000 0.000
    F2 0.0135(4) 0.0191(5) 0.0324(6) 0.0026(4) 0.0030(4) 0.0038(4)
    N1 0.0126(6) 0.0113(6) 0.0144(6) 0.0063(5) -0.0004(5) 0.0004(5)
    N3 0.0148(6) 0.0122(6) 0.0179(7) 0.0041(5) -0.0023(5) -0.0005(5)
    C5 0.0158(7) 0.0158(7) 0.0158(8) 0.0085(6) -0.0001(5) -0.0015(6)
    C2 0.0137(7) 0.0137(7) 0.0171(7) 0.0063(6) -0.0016(5) -0.0009(5)
    C4 0.0205(8) 0.0153(7) 0.0161(8) 0.0095(6) -0.0020(6) -0.0023(6)
    P1 0.0104(3) 0.0156(3) 0.0172(3) 0.0052(2) 0.00177(19) 0.0010(2)
    F1 0.0372(7) 0.0354(7) 0.0378(7) 0.0062(5) 0.0167(5) -0.0130(5)
    F3 0.0160(5) 0.0422(7) 0.0588(9) 0.0118(5) 0.0027(5) 0.0283(6)
    O1 0.0192(6) 0.0197(6) 0.0207(6) 0.0086(5) -0.0039(5) -0.0035(5)
_geom_special_details
;
All e.s.d.'s (except the e.s.d. in the dihedral angle between two l.s. planes)
are estimated using the full covariance matrix. The cell e.s.d.'s are taken
into account individually in the estimation of e.s.d.'s in distances, angles
and torsion angles; correlations between e.s.d.'s in cell parameters are only
used when they are defined by crystal symmetry. An approximate (isotropic)
treatment of cell e.s.d.'s is used for estimating e.s.d.'s involving l.s.
planes.
;
loop_
    _geom_bond_atom_site_label_1
    _geom_bond_atom_site_label_2
    _geom_bond_site_symmetry_2
    _geom_bond_distance
    _geom_bond_publ_flag
    Co1 N1 . 1.9605(13) ?
    Co1 N1 11 1.9605(13) ?
    Co1 N1 3 1.9605(13) ?
    Co1 N1 10 1.9605(13) ?
    Co1 N1 2 1.9605(13) ?
    Co1 N1 12 1.9605(13) ?
    F2 P1 . 1.5985(9) ?
    N1 C2 . 1.3340(19) ?
    N1 C5 . 1.3854(19) ?
    N3 C2 . 1.339(2) ?
    N3 C4 . 1.369(2) ?
    N3 H3 . 0.8800 ?
    C5 C4 . 1.361(2) ?
    C5 H5 . 0.9500 ?
    C2 H2 . 0.9500 ?
    C4 H4 . 0.9500 ?
    P1 F1 13 1.5939(12) ?
    P1 F1 . 1.5938(12) ?
    P1 F2 13 1.5985(9) ?
    P1 F3 13 1.6012(11) ?
    P1 F3 . 1.6012(11) ?
    O1 H6 . 0.96(3) ?
    O1 H7 . 0.96(3) ?
loop_
    _geom_angle_atom_site_label_1
    _geom_angle_atom_site_label_2
    _geom_angle_atom_site_label_3
    _geom_angle_site_symmetry_1
    _geom_angle_site_symmetry_3
    _geom_angle
    _geom_angle_publ_flag
    N1 Co1 N1 . 11 88.68(5) ?
    N1 Co1 N1 . 3 91.32(5) ?
    N1 Co1 N1 . 12 88.68(5) ?
    N1 Co1 N1 . 10 180.00(9) ?
    N1 Co1 N1 12 10 91.32(5) ?
    N1 Co1 N1 12 11 91.32(5) ?
    N1 Co1 N1 10 11 91.32(5) ?
    N1 Co1 N1 12 3 180.00(9) ?
    N1 Co1 N1 10 3 88.68(5) ?
    N1 Co1 N1 11 3 88.68(5) ?
    N1 Co1 N1 . 2 91.32(5) ?
    N1 Co1 N1 12 2 88.68(5) ?
    N1 Co1 N1 10 2 88.68(5) ?
    N1 Co1 N1 11 2 180.00(5) ?
    N1 Co1 N1 3 2 91.32(5) ?
    C2 N1 C5 . . 105.91(12) ?
    C2 N1 Co1 . . 126.96(11) ?
    C5 N1 Co1 . . 126.84(10) ?
    C2 N3 C4 . . 108.30(13) ?
    C2 N3 H3 . . 125.8 ?
    C4 N3 H3 . . 125.8 ?
    C4 C5 N1 . . 109.04(14) ?
    C4 C5 H5 . . 125.5 ?
    N1 C5 H5 . . 125.5 ?
    N1 C2 N3 . . 110.48(14) ?
    N1 C2 H2 . . 124.8 ?
    N3 C2 H2 . . 124.8 ?
    C5 C4 N3 . . 106.26(14) ?
    C5 C4 H4 . . 126.9 ?
    N3 C4 H4 . . 126.9 ?
    F1 P1 F1 13 . 180.0 ?
    F1 P1 F2 13 . 89.75(6) ?
    F1 P1 F2 . . 90.25(6) ?
    F1 P1 F2 13 13 90.25(6) ?
    F1 P1 F2 . 13 89.75(6) ?
    F2 P1 F2 . 13 179.9970(10)
                             ?
    F1 P1 F3 13 13 90.13(8) ?
    F1 P1 F3 . 13 89.86(8) ?
    F2 P1 F3 . 13 90.15(6) ?
    F2 P1 F3 13 13 89.85(6) ?
    F1 P1 F3 13 . 89.86(8) ?
    F1 P1 F3 . . 90.14(8) ?
    F2 P1 F3 . . 89.85(6) ?
    F2 P1 F3 13 . 90.15(6) ?
    F3 P1 F3 13 . 180.0 ?
    H6 O1 H7 . . 105.7(19) ?
loop_
    _geom_torsion_atom_site_label_1
    _geom_torsion_atom_site_label_2
    _geom_torsion_atom_site_label_3
    _geom_torsion_atom_site_label_4
    _geom_torsion_site_symmetry_1
    _geom_torsion_site_symmetry_2
    _geom_torsion_site_symmetry_3
    _geom_torsion_site_symmetry_4
    _geom_torsion
    _geom_torsion_publ_flag
    N1 Co1 N1 C2 12 . . . -98.46(15) ?
    N1 Co1 N1 C2 11 . . . -7.11(13) ?
    N1 Co1 N1 C2 3 . . . 81.54(15) ?
    N1 Co1 N1 C2 2 . . . 172.89(13) ?
    N1 Co1 N1 C5 12 . . . 74.46(10) ?
    N1 Co1 N1 C5 11 . . . 165.81(14) ?
    N1 Co1 N1 C5 3 . . . -105.54(10) ?
    N1 Co1 N1 C5 2 . . . -14.19(14) ?
    C2 N1 C5 C4 . . . . 0.10(17) ?
    Co1 N1 C5 C4 . . . . -174.02(11) ?
    C5 N1 C2 N3 . . . . 0.45(17) ?
    Co1 N1 C2 N3 . . . . 174.56(10) ?
    C4 N3 C2 N1 . . . . -0.82(18) ?
    N1 C5 C4 N3 . . . . -0.58(18) ?
    C2 N3 C4 C5 . . . . 0.85(18) ?
loop_
    _geom_hbond_atom_site_label_D
    _geom_hbond_atom_site_label_H
    _geom_hbond_atom_site_label_A
    _geom_hbond_site_symmetry_A
    _geom_hbond_distance_DH
    _geom_hbond_distance_HA
    _geom_hbond_distance_DA
    _geom_hbond_angle_DHA
    O1 H6 O1 5_555 0.96(3) 1.98(3) 2.913(2) 163(3)
    N3 H3 O1 1_555 0.88 1.975 2.834(2) 165
    O1 H7 F3 12_556 0.96(3) 2.10(3) 2.945(2) 146(2)
    C2 H2 F3 13_555 0.95 2.34 3.042(2) 131
    C4 H4 F1 9_555 0.95 2.40 3.303(2) 158
data_global
_journal_data_validation_number     ?
_journal_date_recd_electronic     2009-09-23
_journal_date_accepted     2009-09-24
_journal_name_full     'Acta Crystallographica, Section E'
_journal_year     2009
_journal_volume     65
_journal_issue     10
_journal_page_first     m1256
_journal_page_last     m1257
_journal_paper_category     QM
_journal_coeditor_code     HG2572
_publ_contact_author_name     'Liliana Dobrza\'nska'
_publ_contact_author_address
;
 Department of Chemistry,
 University of Stellenbosch,
 Private Bag X1, Matieland 7602,
 South Africa
;
_publ_contact_author_email     lianger@sun.ac.za
_publ_contact_author_fax     '+27 21 808 3849'
_publ_contact_author_phone     '+27 21 808 3339'
_publ_section_title
;
Hexakis(1<i>H</i>-imidazole-\k<i>N</i>^3^)cobalt(III)
tris(hexafluoridophosphate) hexahydrate
;
loop_
    _publ_author_name
    _publ_author_address
    'Andrzej Surdykowski'
;
 Faculty of Chemistry,
 Nicolaus Copernicus University,
 Gagarina 7, 87-100 Toru\'n,
 Poland
;
    'Anna \/L\;eczkowska'
;
 Faculty of Chemistry,
 Nicolaus Copernicus University,
 Gagarina 7, 87-100 Toru\'n,
 Poland
;
    'Liliana Dobrza\'nska'
;
 Department of Chemistry,
 University of Stellenbosch,
 Private Bag X1, Matieland 7602,
 South Africa
;
    'Edward Sz\/lyk'
;
 Faculty of Chemistry,
 Nicolaus Copernicus University,
 Gagarina 7, 87-100 Toru\'n,
 Poland
;
