# Supplementary material for: Hexakis(1H-imidazole-κN 3)cobalt(III) tris­(hexa­fluoridophosphate) hexa­hydrate
Source: Acta Crystallogr Sect E Struct Rep Online. 2009 Sep 30;65(Pt 10):m1256–7. doi: 10.1107/S160053680903863X (PMC2970253; doi:10.1107/S160053680903863X)
Supplement: Supplementary file 2 [file e-65-m1256-Isup2.hkl]

# 
# h,k,l, Fc-squared, Fo-squared, sigma(Fo-squared) and status flag 
# 
data_I
_shelx_title ' xm in R-3' 
_shelx_refln_list_code          4 
_shelx_F_calc_maximum      345.62 
_exptl_crystal_F_000      1530.00 
_reflns_d_resolution_high  0.7513 
 
loop_ 
 _symmetry_equiv_pos_as_xyz 
 'x, y, z' 
 '-y, x-y, z' 
 '-x+y, -x, z' 
 'x+2/3, y+1/3, z+1/3' 
 '-y+2/3, x-y+1/3, z+1/3' 
 '-x+y+2/3, -x+1/3, z+1/3' 
 'x+1/3, y+2/3, z+2/3' 
 '-y+1/3, x-y+2/3, z+2/3' 
 '-x+y+1/3, -x+2/3, z+2/3' 
 '-x, -y, -z' 
 'y, -x+y, -z' 
 'x-y, x, -z' 
 '-x+2/3, -y+1/3, -z+1/3' 
 'y+2/3, -x+y+1/3, -z+1/3' 
 'x-y+2/3, x+1/3, -z+1/3' 
 '-x+1/3, -y+2/3, -z+2/3' 
 'y+1/3, -x+y+2/3, -z+2/3' 
 'x-y+1/3, x+2/3, -z+2/3' 
 
_cell_length_a    20.9911 
_cell_length_b    20.9911 
_cell_length_c     7.0156 
_cell_angle_alpha  90.000 
_cell_angle_beta   90.000 
_cell_angle_gamma 120.000 
 
_shelx_F_squared_multiplier     1.000 
 
loop_ 
 _refln_index_h 
 _refln_index_k 
 _refln_index_l 
 _refln_F_squared_calc 
 _refln_F_squared_meas 
 _refln_F_squared_sigma 
 _refln_observed_status 
  -2   4   0    69659.62    72568.36   1076.12 o 
  -4   5   0    16437.75    17460.84    413.18 o 
  -1   5   0     3857.14     4076.09    101.51 o 
   0   6   0    24853.88    24396.95    305.96 o 
  -2   7   0    23137.76    24079.85    299.22 o 
  -7   8   0      221.11      119.34     10.90 o 
  -4   8   0     1639.09     1307.12     40.47 o 
  -6   9   0    23855.56    24444.74    763.35 o 
  -3   9   0      881.33     1042.29     21.17 o 
   0   9   0     1047.28      797.65     14.71 o 
  -8  10   0    27875.78    29134.67    486.87 o 
  -5  10   0     2721.01     2777.02     36.86 o 
  -2  10   0     5895.67     5080.43     80.98 o 
 -10  11   0       10.46       22.23      4.91 o 
  -7  11   0      974.28      972.73     23.27 o 
  -4  11   0    22280.53    22855.06    285.95 o 
  -1  11   0    17574.92    18052.96    228.36 o 
  -9  12   0        6.15        9.28      6.27 o 
  -6  12   0     2989.96     2960.14     40.06 o 
  -3  12   0     2032.71     1914.44     30.55 o 
   0  12   0     9108.56     8673.41    123.77 o 
 -11  13   0       15.14       14.95      5.85 o 
  -8  13   0    57995.73    63142.38    781.74 o 
  -5  13   0     1532.78     1704.55     29.55 o 
  -2  13   0     6741.03     7152.86    103.89 o 
 -13  14   0       60.85       97.12      8.93 o 
 -10  14   0     4830.30     4465.96     62.89 o 
  -7  14   0       30.14       46.24      6.96 o 
  -4  14   0    20879.04    20773.08    473.40 o 
  -1  14   0      183.07      188.34      9.85 o 
 -12  15   0     4594.18     4688.11    106.75 o 
  -9  15   0      142.09      128.93      7.92 o 
  -6  15   0    14837.96    15188.44    210.23 o 
  -3  15   0      953.79     1046.62     24.95 o 
   0  15   0      232.40      203.99     10.70 o 
 -14  16   0    21990.85    22227.92    430.64 o 
 -11  16   0      129.61      201.54     20.45 o 
  -8  16   0    37565.35    39299.08    565.46 o 
  -5  16   0      163.50      128.38      9.02 o 
  -2  16   0     8464.53     8476.77    124.28 o 
 -16  17   0     1121.18     1143.68     29.73 o 
 -13  17   0      127.30       74.96     10.07 o 
 -10  17   0     1506.05     1565.84     47.96 o 
  -7  17   0        8.04       12.28      5.23 o 
  -4  17   0     3378.43     3339.14     79.69 o 
  -1  17   0     1124.87     1116.64     27.22 o 
 -15  18   0     1033.79     1048.54     32.41 o 
 -12  18   0     2349.06     2437.80     66.03 o 
  -9  18   0      755.04      753.45     27.16 o 
  -6  18   0    13528.03    13648.93    192.86 o 
  -3  18   0     6595.04     6787.21    139.09 o 
   0  18   0      548.41      556.73     24.17 o 
 -17  19   0     1274.28     1195.62     37.24 o 
 -14  19   0      369.07      310.07     27.08 o 
 -11  19   0      716.80      656.38     34.56 o 
  -8  19   0        6.74       19.78      6.97 o 
  -5  19   0     3094.06     2924.82     52.75 o 
  -2  19   0      785.55      791.23     25.53 o 
 -19  20   0     1338.48     1292.72     40.69 o 
 -16  20   0     6624.99     6393.58    139.55 o 
 -13  20   0      202.44      200.58     23.57 o 
 -10  20   0     3143.88     3338.73     85.25 o 
  -7  20   0     3454.96     3734.61     70.27 o 
  -4  20   0     2713.88     2841.89     53.19 o 
  -1  20   0      667.51      572.05     26.02 o 
 -18  21   0      140.42      157.39     33.34 o 
 -15  21   0     6684.72     6561.37    187.64 o 
 -12  21   0      429.00      351.94     38.76 o 
  -9  21   0       30.38       27.47     10.86 o 
  -6  21   0     1004.14      992.24     29.38 o 
  -3  21   0       13.32       19.50     13.86 o 
   0  21   0     3164.18     3148.73     75.49 o 
 -20  22   0     2543.78     2811.28    101.02 o 
 -17  22   0     3775.37     3718.67    122.32 o 
 -14  22   0     6137.41     6166.68    148.02 o 
 -11  22   0       71.92       65.91     13.90 o 
  -8  22   0     2632.13     2699.80     63.95 o 
  -5  22   0      147.82      111.46     12.30 o 
  -2  22   0     3234.99     3658.08     84.05 o 
 -22  23   0      343.77      392.37     38.00 o 
 -19  23   0     2288.03     2335.95    112.16 o 
 -16  23   0     6047.74     6309.80    147.69 o 
 -13  23   0        4.90       10.90     10.19 o 
 -10  23   0      214.30      240.93     21.76 o 
  -7  23   0     1433.35     1475.62     51.42 o 
  -4  23   0      174.10      169.32     19.65 o 
  -1  23   0     1363.75     1318.84     44.22 o 
 -21  24   0       86.74      120.56     23.03 o 
 -18  24   0     4225.78     4277.13    139.53 o 
 -15  24   0       91.69      117.44     18.01 o 
 -12  24   0     6383.29     6184.95    145.57 o 
  -9  24   0     2628.81     2562.30     77.35 o 
  -6  24   0     4197.08     4419.68    111.88 o 
  -3  24   0      210.77      175.89     26.08 o 
 -23  25   0      123.15      220.96     44.06 o 
 -20  25   0      915.47      921.87     42.51 o 
 -17  25   0       13.42        9.69     12.19 o 
 -14  25   0      455.49      358.75     27.76 o 
 -11  25   0      246.70      278.60     24.61 o 
  -8  25   0      404.30      451.17     29.51 o 
  -5  25   0       75.23       93.30     18.46 o 
  -2  25   0      726.50      706.70     69.52 o 
 -19  26   0     1685.13     1811.38    116.94 o 
 -16  26   0     1475.20     1550.56     57.65 o 
 -13  26   0      228.46      246.55     25.16 o 
 -10  26   0     4041.33     4124.02    120.85 o 
  -7  26   0      100.22       92.77     21.17 o 
 -15  27   0      207.26      174.96     38.77 o 
 -12  27   0      382.22      478.70     38.01 o 
  -9  27   0      726.17      838.50     69.39 o 
  -1   1   1    43916.11    48835.66   1205.15 o 
  -3   2   1    42633.05    45156.33    664.26 o 
   0   2   1    10752.86    11887.64    154.63 o 
  -5   3   1    21779.34    22568.28    279.28 o 
  -2   3   1     8247.24     9073.60    139.53 o 
   1   3   1    86733.59    90132.05   1050.37 o 
  -7   4   1      120.03      155.39      9.03 o 
  -4   4   1    86359.07    90011.84   1094.57 o 
  -1   4   1    30633.65    32745.49    491.94 o 
   2   4   1     4007.91     3666.37     57.91 o 
  -6   5   1     1421.67     1281.40     18.41 o 
  -3   5   1     8666.56     9081.45    125.28 o 
   0   5   1   119450.97   126766.15   1857.59 o 
   3   5   1     1412.76     1545.95     25.41 o 
 -11   6   1    20020.17    20603.75    304.89 o 
  -8   6   1     7249.14     7855.38    101.74 o 
  -5   6   1      738.42      657.95     11.20 o 
  -2   6   1     4978.33     4804.49     77.48 o 
   1   6   1    11750.01    11959.01    149.99 o 
   4   6   1     8071.17     9142.17    110.03 o 
 -13   7   1       57.87       21.01      4.15 o 
 -10   7   1    10901.36    13095.56    166.93 o 
  -7   7   1     3574.50     3643.93     59.58 o 
  -4   7   1     3706.68     4715.11     63.20 o 
  -1   7   1      100.70       64.28      5.72 o 
   2   7   1    19118.78    18752.85    218.95 o 
   5   7   1     1254.03     1040.71     17.64 o 
 -15   8   1     6807.12     6413.16     93.02 o 
 -12   8   1     9133.29    10424.96    135.56 o 
  -9   8   1      837.36      630.52     13.59 o 
  -6   8   1     8331.34     8855.26    106.28 o 
  -3   8   1    77728.99    81083.69   1322.83 o 
   0   8   1    29643.49    33625.84    555.74 o 
   3   8   1     3925.50     3899.68     50.41 o 
   6   8   1      597.42      654.81     16.91 o 
 -17   9   1     1482.04     1359.59     28.81 o 
 -14   9   1    10625.37    10979.16    204.38 o 
 -11   9   1       40.73       31.23      4.44 o 
  -8   9   1     4419.10     5241.09     59.72 o 
  -5   9   1     1985.14     1842.67     28.15 o 
  -2   9   1     3131.17     2818.51     48.92 o 
   1   9   1      267.96      317.29      9.99 o 
   4   9   1    24386.25    25789.87    319.95 o 
   7   9   1     5817.80     5663.08     85.85 o 
 -19  10   1     1274.59     1260.17     31.57 o 
 -16  10   1     4672.92     4573.48     66.41 o 
 -13  10   1    37288.95    40480.09    503.47 o 
 -10  10   1     2161.65     2330.02     48.19 o 
  -7  10   1     1814.42     1450.40     28.00 o 
  -4  10   1     8522.95     9046.44    109.23 o 
  -1  10   1    25161.24    24791.06    368.41 o 
   2  10   1     1066.05      967.98     20.40 o 
   5  10   1      851.32      803.43     21.84 o 
   8  10   1       20.02       14.09      6.17 o 
 -21  11   1    10146.16    10027.28    187.74 o 
 -18  11   1       15.22       29.40      7.05 o 
 -15  11   1    13630.54    13739.33    178.32 o 
 -12  11   1     9837.27    10487.89    137.08 o 
  -9  11   1     2981.11     2680.46     33.41 o 
  -6  11   1     1347.38     1744.84     29.69 o 
  -3  11   1     5044.74     5210.94     96.11 o 
   0  11   1     7688.82     7190.21    129.13 o 
   3  11   1     1893.59     1836.59     33.66 o 
   6  11   1       30.14       25.48      9.33 o 
   9  11   1     7363.39     7115.99    168.05 o 
 -23  12   1     2825.37     2899.75     80.58 o 
 -20  12   1     1168.63     1187.27     40.59 o 
 -17  12   1      955.36      881.60     23.42 o 
 -14  12   1     4973.89     5007.79     82.48 o 
 -11  12   1     2861.55     2473.24     34.25 o 
  -8  12   1    11531.59    12845.34    165.31 o 
  -5  12   1    55454.03    57388.54    770.63 o 
  -2  12   1    11871.93    12653.84    194.45 o 
   1  12   1      784.83      684.44     21.92 o 
   4  12   1     3224.60     3060.14     69.85 o 
   7  12   1     3514.83     3263.21     71.54 o 
  10  12   1      530.05      482.76     28.01 o 
 -25  13   1     2201.22     2291.77     71.22 o 
 -22  13   1     3950.04     3950.47     84.39 o 
 -19  13   1     5030.85     4996.19    129.01 o 
 -16  13   1     8183.35     8114.51    190.90 o 
 -13  13   1    10647.92    11201.14    196.56 o 
 -10  13   1     1266.58     1090.54     24.14 o 
  -7  13   1    11932.25    13486.10    204.16 o 
  -4  13   1     3060.75     3170.60     51.65 o 
  -1  13   1      599.92      403.19     14.78 o 
   2  13   1     6260.80     6088.12    115.82 o 
   5  13   1      806.20      758.69     46.57 o 
   8  13   1      610.36      597.48     37.97 o 
  11  13   1     1558.44     1534.95     55.79 o 
 -27  14   1      912.64     1154.70     80.24 o 
 -24  14   1       12.30       25.67     10.25 o 
 -21  14   1     1342.64     1379.02     35.63 o 
 -18  14   1     3907.95     3929.15     80.75 o 
 -15  14   1      419.24      386.17     15.01 o 
 -12  14   1     6265.93     6706.53     82.06 o 
  -9  14   1    22788.06    23685.46    320.86 o 
  -6  14   1       28.57       50.11     10.27 o 
  -3  14   1    11764.58    11256.01    174.80 o 
   0  14   1      411.62      375.16     16.93 o 
   3  14   1      173.34      156.34     15.51 o 
   6  14   1      746.59      635.30     30.28 o 
   9  14   1     4369.02     4300.57    125.90 o 
  12  14   1      278.44      304.74     26.44 o 
 -26  15   1     2370.10     2498.01    130.90 o 
 -23  15   1     6809.24     6470.95    148.49 o 
 -20  15   1      386.67      325.63     16.55 o 
 -17  15   1     2058.72     1866.30     41.60 o 
 -14  15   1    16468.95    16437.72    402.33 o 
 -11  15   1     7532.60     8033.88    118.30 o 
  -8  15   1     5757.58     6292.57    103.75 o 
  -5  15   1     3986.42     3584.67    110.67 o 
  -2  15   1    16218.39    16357.32    226.92 o 
   1  15   1      290.47      252.75     16.16 o 
   4  15   1     1555.83     1414.21     40.62 o 
   7  15   1     3851.81     3827.17     98.41 o 
  10  15   1      417.33      534.10     31.84 o 
 -25  16   1      454.42      431.15     28.71 o 
 -22  16   1       15.06       25.04      9.62 o 
 -19  16   1     1971.75     2002.94     50.27 o 
 -16  16   1     1097.55     1017.75     28.21 o 
 -13  16   1     8314.56     8429.23    151.03 o 
 -10  16   1     1664.48     1815.82     44.05 o 
  -7  16   1    14905.59    15760.81    241.83 o 
  -4  16   1      152.49      230.47     11.49 o 
  -1  16   1    10966.56    11024.95    158.59 o 
   2  16   1      556.65      550.46     23.89 o 
   5  16   1     4674.51     4680.06    119.97 o 
   8  16   1        5.08       11.84     11.02 o 
  11  16   1       22.66       25.46     23.65 o 
 -27  17   1       98.26      147.44     36.96 o 
 -24  17   1       43.76       51.76     12.20 o 
 -21  17   1      247.74      283.64     18.92 o 
 -18  17   1    15604.39    15782.33    247.04 o 
 -15  17   1       48.94       55.91      9.79 o 
 -12  17   1    14788.65    15261.98    305.29 o 
  -9  17   1     9012.54     9285.43    148.90 o 
  -6  17   1      812.00      841.70     27.54 o 
  -3  17   1     4774.52     4653.37     75.09 o 
   0  17   1     1629.64     1496.87     35.87 o 
   3  17   1     2789.57     2644.80     74.71 o 
   6  17   1      672.70      704.94     35.11 o 
   9  17   1     3179.28     3120.01    126.62 o 
 -26  18   1     1007.73     1073.18     45.61 o 
 -23  18   1        9.59       15.58      9.36 o 
 -20  18   1       56.93       22.99      9.08 o 
 -17  18   1      686.57      746.78     28.22 o 
 -14  18   1      208.49      244.73     19.55 o 
 -11  18   1    12232.09    12239.05    250.30 o 
  -8  18   1     1061.55      919.82     25.69 o 
  -5  18   1       42.59       56.37      7.87 o 
  -2  18   1      341.67      334.24     14.81 o 
   1  18   1      228.47      223.44     14.84 o 
   4  18   1      207.43      236.07     22.10 o 
   7  18   1      749.82      723.53     52.86 o 
 -25  19   1      890.09      859.95     39.77 o 
 -22  19   1      319.99      341.68     30.66 o 
 -19  19   1     1759.99     1629.57     53.19 o 
 -16  19   1     6539.03     6651.88    183.18 o 
 -13  19   1     1643.99     1545.23     49.94 o 
 -10  19   1      474.66      428.62     24.26 o 
  -7  19   1    14711.58    14829.22    334.38 o 
  -4  19   1     3868.06     3899.39     66.56 o 
  -1  19   1       77.74       72.42     10.34 o 
   2  19   1     6561.87     6484.20    130.70 o 
   5  19   1     1803.28     1527.17     55.78 o 
 -24  20   1      109.02      138.95     22.67 o 
 -21  20   1     1576.65     1720.80     52.80 o 
 -18  20   1     1466.15     1337.95     47.59 o 
 -15  20   1     2072.78     2193.56     64.72 o 
 -12  20   1     8207.52     8418.10    237.25 o 
  -9  20   1       96.00      111.35     15.12 o 
  -6  20   1      110.85      121.99     10.65 o 
  -3  20   1      131.91      138.83     16.80 o 
   0  20   1       15.12       14.59     10.60 o 
   3  20   1     1379.65     1397.01     51.87 o 
 -26  21   1     1926.45     2006.76     84.66 o 
 -23  21   1      549.55      543.94     31.63 o 
 -20  21   1     3305.17     3386.66     91.17 o 
 -17  21   1      339.63      320.59     24.29 o 
 -14  21   1     7687.13     7710.69    194.89 o 
 -11  21   1      714.68      720.89     33.02 o 
  -8  21   1     2960.63     3050.03     81.06 o 
  -5  21   1     3299.92     3487.82     62.69 o 
  -2  21   1     1745.95     1715.01     42.89 o 
   1  21   1      397.86      361.79     23.22 o 
   4  21   1     1099.26     1270.22     94.46 o 
 -25  22   1     3418.13     3338.88    171.86 o 
 -22  22   1      390.48      376.36     27.28 o 
 -19  22   1      458.09      563.11     31.13 o 
 -16  22   1      289.53      261.82     22.43 o 
 -13  22   1       91.61       45.82     13.04 o 
 -10  22   1     4696.25     4691.65    138.80 o 
  -7  22   1        5.98        4.30     10.11 o 
  -4  22   1     2261.48     2319.69     53.10 o 
  -1  22   1     2216.80     2161.98     59.13 o 
   2  22   1       27.33       16.26     34.24 o 
 -21  23   1     2732.31     2767.49     81.51 o 
 -18  23   1     3156.38     3116.39     87.48 o 
 -15  23   1     1035.96      919.34     40.27 o 
 -12  23   1     1778.20     1847.20     60.48 o 
  -9  23   1     4496.30     4758.55    137.04 o 
  -6  23   1     3691.39     3986.68     87.35 o 
  -3  23   1     1197.59     1423.54     53.81 o 
   0  23   1     1678.94     1872.40     81.87 o 
 -20  24   1     1032.03     1069.13     45.92 o 
 -17  24   1     3331.45     3680.31     99.68 o 
 -14  24   1      181.39      163.03     20.49 o 
 -11  24   1     1501.83     1565.00     55.32 o 
  -8  24   1       19.80        2.63     12.08 o 
  -5  24   1     2590.09     2618.96     65.80 o 
  -2  24   1     1849.13     1805.32     64.19 o 
 -22  25   1      741.13     1017.60     81.28 o 
 -19  25   1     1087.79     1111.40     47.81 o 
 -16  25   1      255.91      219.86     40.22 o 
 -13  25   1     3238.50     3206.00     90.51 o 
 -10  25   1      764.80      747.01     37.59 o 
  -7  25   1     4826.56     5134.13    157.15 o 
  -4  25   1      508.19      541.64     41.37 o 
 -18  26   1      137.76      110.35     31.40 o 
 -15  26   1     2580.24     2820.96     84.64 o 
 -12  26   1     2102.73     1971.45     66.57 o 
  -9  26   1     3999.96     4190.20    110.57 o 
 -14  27   1      295.88      251.72     43.03 o 
 -11  27   1     2372.87     2309.55     88.00 o 
   0   1   2    31075.13    33310.39    591.46 o 
  -2   2   2    29443.28    30167.25   1118.84 o 
   1   2   2      165.79      168.76     11.63 o 
  -4   3   2    20329.51    21487.08    324.00 o 
  -1   3   2        9.27       -4.12     30.61 o 
   2   3   2    76650.14    82632.00   1118.35 o 
  -3   4   2    16545.98    17469.72    344.21 o 
   0   4   2     9596.26     9094.04    154.22 o 
   3   4   2    21171.07    22133.61    280.36 o 
  -8   5   2    32057.72    34298.29    424.68 o 
  -5   5   2     4205.40     4789.45    100.88 o 
  -2   5   2    12804.57    13104.88    280.76 o 
   1   5   2    39315.71    41755.67    810.17 o 
   4   5   2      315.50      224.44      7.85 o 
 -10   6   2     3277.81     3464.77     49.71 o 
  -7   6   2     9250.06     9131.99    117.71 o 
  -4   6   2     8059.54     7658.88    133.38 o 
  -1   6   2       25.40       -2.63      4.64 o 
   2   6   2    35404.27    36837.11    425.74 o 
   5   6   2     2742.25     2707.03     40.52 o 
 -12   7   2     9070.05     9282.49    122.22 o 
  -9   7   2     4242.96     4697.63     64.69 o 
  -6   7   2     7724.48     9047.18    114.24 o 
   0   7   2     6193.12     6534.81    114.39 o 
   3   7   2     5747.92     5423.97     78.52 o 
   6   7   2      680.15      620.72     16.26 o 
 -14   8   2    12995.05    13325.50    172.92 o 
 -11   8   2     9828.99    10319.60    134.32 o 
  -8   8   2     3888.13     3449.65     57.73 o 
  -5   8   2     8778.79     9187.04    158.81 o 
  -2   8   2    36304.45    36303.91    961.59 o 
   1   8   2      125.22      126.12      6.71 o 
   4   8   2      316.35      173.41      7.46 o 
   7   8   2      962.95      905.75     21.64 o 
 -16   9   2      797.67      734.97     19.55 o 
 -13   9   2      148.08      134.84      7.41 o 
 -10   9   2     2769.94     2724.88     37.79 o 
  -7   9   2     3444.78     3920.25     50.46 o 
  -4   9   2     1247.80     1206.66     27.56 o 
  -1   9   2    28544.51    31693.63    605.53 o 
   2   9   2     5020.39     5067.05     74.98 o 
   5   9   2     2367.97     2095.30     37.69 o 
   8   9   2     1095.32     1053.90     24.77 o 
 -18  10   2    13298.46    13314.16    188.60 o 
 -15  10   2      642.59      602.04     15.68 o 
 -12  10   2     5323.53     4914.29     69.13 o 
  -9  10   2      190.63      295.39      8.61 o 
  -6  10   2    17545.23    17546.93    223.00 o 
  -3  10   2      181.56      191.24     13.07 o 
   0  10   2    53397.32    55781.71    919.31 o 
   3  10   2     5771.37     5197.21     77.23 o 
   6  10   2     5283.71     4881.97     82.18 o 
   9  10   2      150.94      113.97      9.70 o 
 -20  11   2     4598.48     4392.20     90.78 o 
 -17  11   2     2349.28     2036.86     38.96 o 
 -14  11   2     1395.68     1163.60     31.63 o 
 -11  11   2      156.76      167.38      8.97 o 
  -8  11   2        8.50        3.93      4.85 o 
  -5  11   2     5297.57     5729.99     94.29 o 
  -2  11   2      602.96      520.76     18.62 o 
   1  11   2     8056.25     8221.82    274.85 o 
   4  11   2      819.48      810.46     23.01 o 
   7  11   2        9.60       12.84      6.22 o 
  10  11   2    18956.98    19564.73    607.83 o 
 -22  12   2     3508.06     3392.70     93.42 o 
 -19  12   2      413.14      437.02     18.01 o 
 -16  12   2     9998.50    10221.38    136.87 o 
 -13  12   2     1680.33     1785.90     31.15 o 
 -10  12   2    15219.54    15546.71    192.16 o 
  -7  12   2     3227.58     3348.25     49.37 o 
  -4  12   2    13362.67    13012.47    226.68 o 
  -1  12   2     3214.34     3539.78     86.10 o 
   2  12   2    21169.57    21147.35    350.69 o 
   5  12   2      590.47      476.60     21.42 o 
   8  12   2    11328.64    11307.86    267.13 o 
  11  12   2        5.47       23.06     11.86 o 
 -24  13   2      303.48      316.66     32.00 o 
 -21  13   2      201.89      208.41     16.08 o 
 -18  13   2        7.15       16.68      7.63 o 
 -15  13   2      229.75      204.04     11.02 o 
 -12  13   2       18.99       17.35      4.88 o 
  -9  13   2       20.08       73.67      6.71 o 
  -6  13   2     7624.89     7346.40    107.10 o 
  -3  13   2     1700.13     1553.81     45.31 o 
   0  13   2       11.20        7.33      5.56 o 
   3  13   2     2407.67     2080.00     59.19 o 
   6  13   2     1463.04     1423.12     40.91 o 
   9  13   2       62.06       55.98     13.90 o 
  12  13   2      615.47      613.98     34.19 o 
 -26  14   2     5997.87     6338.01    192.54 o 
 -23  14   2      996.65      891.66     37.98 o 
 -20  14   2      379.94      375.05     19.97 o 
 -17  14   2      581.34      506.45     19.86 o 
 -14  14   2    45616.63    47461.61    644.77 o 
 -11  14   2      125.78      191.99      9.48 o 
  -8  14   2    17357.43    18163.92    303.17 o 
  -5  14   2      935.40     1085.23     42.57 o 
  -2  14   2    15493.48    15527.56    239.08 o 
   1  14   2      394.03      346.20     18.09 o 
   4  14   2     2548.38     2389.79     57.37 o 
   7  14   2      843.32      787.57     35.12 o 
  10  14   2     9982.53     9975.58    290.75 o 
 -25  15   2      253.86      252.00     43.93 o 
 -22  15   2      625.02      629.53     26.69 o 
 -19  15   2     2268.90     2085.80     52.27 o 
 -16  15   2     2177.82     2071.46     44.98 o 
 -13  15   2     5181.38     5309.08     73.74 o 
 -10  15   2      609.60      611.89     19.24 o 
  -7  15   2      558.32      558.38     18.51 o 
  -4  15   2        8.24       11.02      5.59 o 
  -1  15   2     1006.87      850.08     24.63 o 
   2  15   2     2982.96     2618.59     63.25 o 
   5  15   2      999.77      826.21     30.71 o 
   8  15   2     1680.85     1429.67     51.81 o 
  11  15   2       34.15       34.43     17.90 o 
 -24  16   2     2265.30     2243.20     68.16 o 
 -21  16   2     1184.23     1133.51     36.87 o 
 -18  16   2    10351.76     9882.14    161.55 o 
 -15  16   2     1746.93     1901.50     42.46 o 
 -12  16   2    39610.64    41719.39    585.07 o 
  -9  16   2       15.69       20.32      6.97 o 
  -6  16   2    22493.38    22788.78    344.10 o 
  -3  16   2     5520.63     5036.66    117.90 o 
   0  16   2     4543.65     4544.87    109.54 o 
   3  16   2      529.89      538.34     28.64 o 
   6  16   2      478.21      445.82     27.69 o 
   9  16   2      269.15      200.37     22.61 o 
 -26  17   2      507.44      557.62     32.85 o 
 -23  17   2     1220.38     1241.26     40.21 o 
 -20  17   2       93.80      119.46     15.83 o 
 -17  17   2       14.72       30.87      8.91 o 
 -14  17   2     1363.28     1263.01     52.71 o 
 -11  17   2     4776.22     4420.00    190.40 o 
  -8  17   2        5.53       15.68      6.27 o 
  -5  17   2      257.33      276.70     14.40 o 
  -2  17   2      858.91      829.52     25.61 o 
   1  17   2     2705.55     2700.97     64.61 o 
   4  17   2      326.11      346.72     21.55 o 
   7  17   2       62.00       55.43     21.08 o 
 -25  18   2        6.59       18.02     12.32 o 
 -22  18   2     7792.26     7494.40    144.87 o 
 -19  18   2      768.48      773.58     29.68 o 
 -16  18   2    22259.88    22943.81    451.45 o 
 -13  18   2     6066.59     6005.38    135.95 o 
 -10  18   2     1731.42     1879.54     48.16 o 
  -7  18   2      142.66      137.44     11.39 o 
  -4  18   2      166.22      164.50     13.21 o 
  -1  18   2    10436.03    10186.56    188.50 o 
   2  18   2     3815.41     3519.14     80.47 o 
   5  18   2       71.45       79.38     24.50 o 
   8  18   2     7050.88     7797.69    298.62 o 
 -24  19   2       26.01       42.19     13.36 o 
 -21  19   2      380.79      445.57     27.30 o 
 -18  19   2      651.81      633.56     31.28 o 
 -15  19   2     4171.00     4204.13    103.68 o 
 -12  19   2      701.13      615.70     29.83 o 
  -9  19   2      367.40      330.88     18.82 o 
  -6  19   2      423.49      344.90     16.80 o 
  -3  19   2     1874.41     1765.80     55.71 o 
   0  19   2     1638.41     1528.98     53.50 o 
   3  19   2        9.47       10.09      9.20 o 
   6  19   2        6.70       22.17     20.67 o 
 -26  20   2      269.42      268.77     32.49 o 
 -23  20   2        4.17       12.90     11.14 o 
 -20  20   2      220.18      164.42     22.83 o 
 -17  20   2       76.85       72.66     17.23 o 
 -14  20   2     3510.30     3510.34     98.22 o 
 -11  20   2      114.19       98.07     15.49 o 
  -8  20   2     4393.21     4445.43     93.94 o 
  -5  20   2     1716.41     1615.56     39.93 o 
  -2  20   2     6305.67     6056.42    108.16 o 
   1  20   2       42.81       31.06      9.41 o 
   4  20   2     2400.92     2219.29     71.28 o 
 -25  21   2      422.79      482.37     56.47 o 
 -22  21   2        4.50        8.27     15.70 o 
 -19  21   2      736.74      867.08     38.65 o 
 -16  21   2      351.05      295.49     26.58 o 
 -13  21   2      322.29      380.14     25.81 o 
 -10  21   2      331.30      289.00     29.44 o 
  -7  21   2       82.49       57.73     11.63 o 
  -4  21   2        5.38       10.64      9.21 o 
  -1  21   2     4133.52     3989.26     79.39 o 
   2  21   2       95.19      116.04     16.76 o 
 -24  22   2     1908.90     2093.08    121.34 o 
 -21  22   2       10.97       10.78     11.39 o 
 -18  22   2     3321.19     3365.00     91.75 o 
 -15  22   2     2470.59     2659.11    104.02 o 
 -12  22   2     5026.23     5289.59    127.64 o 
  -9  22   2     1865.42     1776.38     57.85 o 
  -6  22   2     6004.28     6125.02    108.65 o 
  -3  22   2     2162.73     2065.78     56.26 o 
   0  22   2     2579.64     2824.48     85.37 o 
 -20  23   2      954.46     1141.49     46.99 o 
 -17  23   2      884.37      745.61     36.83 o 
 -14  23   2      705.39      827.47     38.59 o 
 -11  23   2      248.38      187.98     20.91 o 
  -8  23   2     2779.43     2843.17     80.39 o 
  -5  23   2      664.21      581.75     27.32 o 
  -2  23   2       13.94       17.26     11.08 o 
   1  23   2       15.40       39.15     27.52 o 
 -19  24   2      688.61      730.50     44.05 o 
 -16  24   2     2031.72     2138.76     69.19 o 
 -13  24   2      103.19       73.84     15.75 o 
 -10  24   2     4022.71     4198.93    120.46 o 
  -7  24   2     1057.59     1149.14     46.05 o 
  -4  24   2     5313.15     5504.75    116.92 o 
 -21  25   2      220.12      251.20     44.58 o 
 -18  25   2      762.13      866.43     41.89 o 
 -15  25   2      703.64      837.79     40.68 o 
 -12  25   2       21.30       58.98     15.14 o 
  -9  25   2      228.49      201.29     22.98 o 
  -6  25   2      491.82      537.45     41.05 o 
 -14  26   2    11804.82    12415.63    268.21 o 
 -11  26   2      331.77      353.65     37.67 o 
  -8  26   2     3695.02     3732.35    166.82 o 
   1   1   3    11384.78    10611.55    356.77 o 
  -1   2   3    11877.70    13026.14    277.12 o 
   2   2   3     1896.61     1622.08     70.17 o 
   0   3   3     4873.61     5059.54    134.54 o 
   3   3   3    36519.56    37892.03   1313.38 o 
  -5   4   3     2248.83     2410.06     70.66 o 
  -2   4   3     2108.02     2089.87     62.12 o 
   1   4   3     4457.44     4578.84    114.80 o 
   4   4   3    12192.30    13188.54    227.53 o 
  -7   5   3    25503.96    25949.16    346.99 o 
  -4   5   3    20123.29    19312.80    342.18 o 
   2   5   3    20724.69    21995.96    523.27 o 
   5   5   3      274.39      211.56     10.99 o 
  -9   6   3     3981.34     4634.01    123.18 o 
  -6   6   3     2456.04     2261.47     66.96 o 
  -3   6   3     2747.16     2834.56     65.08 o 
   0   6   3     1124.75      844.89     17.69 o 
   3   6   3    43556.98    47205.40   1086.79 o 
   6   6   3      508.64      443.97     13.98 o 
 -11   7   3       63.02       42.45      9.16 o 
  -8   7   3     9679.76     9235.87    163.91 o 
  -5   7   3    10239.94    10019.49    389.66 o 
  -2   7   3    26835.30    28056.15    667.49 o 
   1   7   3       58.68      145.39      7.14 o 
   4   7   3     4774.51     4424.99     96.56 o 
   7   7   3      182.96      146.51     10.20 o 
 -13   8   3     4949.92     4576.11     75.28 o 
 -10   8   3       72.12       40.44      6.91 o 
  -7   8   3     4383.20     4671.92     59.08 o 
  -1   8   3     2049.82     1812.31     30.89 o 
   2   8   3      173.00      132.83      8.66 o 
   5   8   3     9264.73     9451.33    135.43 o 
   8   8   3     1142.00     1081.24     25.44 o 
 -15   9   3     1042.86     1055.44     41.75 o 
 -12   9   3      558.50      558.07     27.54 o 
  -9   9   3    17169.21    18006.98    356.14 o 
  -3   9   3     4176.66     4156.13     94.91 o 
   0   9   3     7685.81     6658.21    172.28 o 
   3   9   3    20752.96    21276.34    512.01 o 
   6   9   3     2996.86     3008.59     64.80 o 
   9   9   3     3294.16     3073.96     67.76 o 
 -17  10   3      130.50      155.65     10.46 o 
 -14  10   3     6554.31     6585.86    100.43 o 
 -11  10   3     7996.69     7807.88    143.00 o 
  -8  10   3     1497.62     1459.90     30.25 o 
  -5  10   3    15486.08    16562.00    295.71 o 
  -2  10   3    17479.27    17788.87    431.98 o 
   1  10   3    15544.53    15975.38    315.95 o 
   4  10   3    13498.72    13416.85    615.02 o 
   7  10   3      666.20      660.88     22.27 o 
  10  10   3       11.78       14.84      7.48 o 
 -19  11   3     5163.42     5263.95     94.09 o 
 -16  11   3     1234.56     1109.27     38.41 o 
 -13  11   3    10437.43    10217.95    169.43 o 
 -10  11   3    13108.66    13625.54    200.01 o 
  -7  11   3    14868.08    14480.63    328.94 o 
  -4  11   3    18570.34    18779.80    456.85 o 
  -1  11   3    15258.50    13916.78    656.03 o 
   2  11   3    18593.47    18417.90    363.22 o 
   5  11   3    11276.83    10928.29    284.26 o 
   8  11   3     1417.18     1467.17     41.97 o 
  11  11   3     2350.55     2188.71     85.14 o 
 -21  12   3     1141.72     1126.29     43.04 o 
 -18  12   3      327.32      315.71     16.14 o 
 -15  12   3     5972.25     5824.66    111.41 o 
 -12  12   3     9040.26     9164.44    241.19 o 
  -9  12   3       42.88       43.37     10.25 o 
  -6  12   3     6023.38     6006.52    340.56 o 
  -3  12   3    12003.17    11693.15    293.01 o 
   0  12   3     1733.10     1477.23     38.58 o 
   3  12   3      217.47      236.47     35.92 o 
   6  12   3      169.94      179.10     15.41 o 
   9  12   3     4468.82     4368.14     94.32 o 
  12  12   3      204.76      275.29     31.54 o 
 -23  13   3     2576.99     2403.38     91.47 o 
 -20  13   3     2060.65     2082.21     52.97 o 
 -17  13   3     7589.70     7693.59    135.42 o 
 -14  13   3     2127.91     2086.88     40.48 o 
 -11  13   3    12834.06    12898.83    234.20 o 
  -8  13   3     7563.09     6935.93    111.83 o 
  -5  13   3      594.15      467.62     27.37 o 
  -2  13   3     3232.26     3292.67    104.39 o 
   1  13   3     3622.73     3556.80     85.37 o 
   4  13   3     1481.93     1491.45     61.49 o 
   7  13   3     7840.44     7856.54    211.35 o 
  10  13   3      881.63      880.68     39.43 o 
 -25  14   3       25.08       32.68     17.87 o 
 -22  14   3     1152.68     1020.46     42.18 o 
 -19  14   3     6574.19     6553.51    126.46 o 
 -16  14   3     4292.37     4229.03     71.21 o 
 -13  14   3     6339.32     6034.94    116.64 o 
 -10  14   3      357.61      311.62     15.10 o 
  -7  14   3       65.97       38.51     11.47 o 
  -4  14   3     3964.53     3707.41     87.35 o 
  -1  14   3      115.17      180.64     15.26 o 
   2  14   3      772.76      822.30     42.37 o 
   5  14   3     4977.42     4613.89    242.22 o 
   8  14   3      418.84      435.69     28.21 o 
  11  14   3     3057.20     2790.98    104.99 o 
 -24  15   3     1197.77     1293.21     90.00 o 
 -21  15   3     4812.74     4572.25    111.08 o 
 -18  15   3     2679.78     2587.32     70.45 o 
 -15  15   3      804.17      816.46     28.58 o 
 -12  15   3     7801.66     7657.82    120.59 o 
  -9  15   3      509.37      508.41     20.31 o 
  -6  15   3      260.73      273.39     19.00 o 
  -3  15   3      976.61      811.94     38.05 o 
   0  15   3     2006.87     1908.04    104.02 o 
   3  15   3    10063.03     9719.06    212.22 o 
   6  15   3       24.17       14.00     13.13 o 
   9  15   3     1965.74     1973.06    117.23 o 
 -23  16   3      215.04      231.71     18.83 o 
 -20  16   3     1338.70     1239.39     39.38 o 
 -17  16   3     2407.90     2383.04     55.46 o 
 -14  16   3      131.69      176.67     12.75 o 
 -11  16   3     4527.13     4268.02     73.33 o 
  -8  16   3       30.19       33.39      7.15 o 
  -5  16   3     1535.16     1580.85     47.71 o 
  -2  16   3     7527.73     7182.88    156.03 o 
   1  16   3      147.94      181.23     22.96 o 
   4  16   3       99.44      132.02     21.60 o 
   7  16   3      664.87      588.28     32.77 o 
 -25  17   3      199.05      188.48     28.28 o 
 -22  17   3      247.71      252.30     19.14 o 
 -19  17   3      827.98      879.49     31.79 o 
 -16  17   3     6280.73     6473.69    127.67 o 
 -13  17   3     3736.57     4104.53     80.62 o 
 -10  17   3      702.77      636.11     29.21 o 
  -7  17   3      788.16      726.09     23.40 o 
  -4  17   3     4384.31     4065.73     96.81 o 
  -1  17   3     1308.13     1120.77     66.10 o 
   2  17   3     4188.56     3768.55    175.74 o 
   5  17   3     1280.99     1213.35     44.95 o 
   8  17   3     1287.40     1360.02     87.09 o 
 -24  18   3      803.50      888.46     34.54 o 
 -21  18   3     3725.53     3637.15     94.14 o 
 -18  18   3     2006.81     1837.62    101.69 o 
 -15  18   3     7825.59     7781.46    230.85 o 
 -12  18   3      432.42      335.00     17.57 o 
  -9  18   3       11.84       14.71      7.85 o 
  -6  18   3     2438.18     2325.42     50.28 o 
  -3  18   3     3382.34     3463.71    107.86 o 
   0  18   3      204.34      156.73     24.94 o 
   3  18   3      252.62      340.62     49.75 o 
   6  18   3     1423.18     1385.86     53.46 o 
 -23  19   3      866.12      822.72     38.35 o 
 -20  19   3      565.99      491.16     51.04 o 
 -17  19   3     4077.22     4583.15    141.13 o 
 -14  19   3     6102.36     6193.61    281.05 o 
 -11  19   3      208.97      253.42     17.66 o 
  -8  19   3      903.29      799.56     29.73 o 
  -5  19   3    10040.38     9607.59    228.04 o 
  -2  19   3     7024.88     6000.31    171.44 o 
   1  19   3      999.26      923.65     45.01 o 
   4  19   3     1130.97     1208.52     42.83 o 
 -25  20   3      824.18      988.39     71.59 o 
 -22  20   3       84.62       35.85     16.87 o 
 -19  20   3      367.21      366.01     32.71 o 
 -16  20   3      442.59      564.99     37.80 o 
 -13  20   3     1541.16     1398.52     62.02 o 
 -10  20   3      791.38      665.28     32.30 o 
  -7  20   3      101.75      143.38     18.15 o 
  -4  20   3       25.24        8.29      8.90 o 
  -1  20   3     1987.71     2054.47     65.58 o 
   2  20   3       64.19       79.42     17.18 o 
 -18  21   3      564.56      538.82     38.06 o 
 -15  21   3      441.57      526.93     37.27 o 
 -12  21   3     5627.94     5858.66    138.20 o 
  -9  21   3     1307.23     1426.56     58.39 o 
  -6  21   3     4387.32     4480.63    103.37 o 
  -3  21   3      518.23      469.58     51.56 o 
   0  21   3     2780.26     2714.75    148.60 o 
   3  21   3       75.62       74.82     33.34 o 
 -20  22   3     1876.18     1780.89    107.90 o 
 -17  22   3      310.47      312.57     25.47 o 
 -14  22   3       79.49       68.07     14.51 o 
 -11  22   3     6219.19     6287.26    147.62 o 
  -8  22   3      445.77      514.66     25.87 o 
  -5  22   3     2645.45     2532.37     64.73 o 
  -2  22   3       43.11       45.61     12.60 o 
   1  22   3      907.37      759.29     62.02 o 
 -19  23   3      840.30     1084.51     57.64 o 
 -16  23   3      532.33      571.05     32.98 o 
 -13  23   3     2807.66     2865.55     82.88 o 
 -10  23   3       79.81      125.99     18.48 o 
  -7  23   3      437.22      428.15     25.66 o 
  -4  23   3      336.44      366.01     24.00 o 
  -1  23   3      325.42      239.97     28.16 o 
 -18  24   3      178.04      137.49     20.28 o 
 -15  24   3     1640.65     1793.59     68.64 o 
 -12  24   3       74.19       64.69     16.05 o 
  -9  24   3     1583.40     1620.43     63.27 o 
  -6  24   3       35.69       25.58     14.26 o 
  -3  24   3     5251.19     5267.87    129.82 o 
 -17  25   3       18.72       14.08     21.45 o 
 -14  25   3      439.77      534.83     33.99 o 
 -11  25   3     1853.41     1872.95     68.57 o 
  -8  25   3      487.98      559.65     55.95 o 
  -5  25   3      941.81     1087.37     85.93 o 
 -10  26   3     3001.64     3290.55    160.23 o 
  -1   1   4       21.38       34.09      7.38 o 
  -3   2   4      933.72      743.86     32.95 o 
   0   2   4    10540.15     9930.58    217.20 o 
  -5   3   4      701.23      547.97     28.96 o 
  -2   3   4     4423.17     4308.64     71.88 o 
   1   3   4      277.01      270.49     18.89 o 
  -7   4   4     5023.92     4812.08    120.09 o 
  -4   4   4     6864.08     6616.60    176.94 o 
  -1   4   4     7850.57     8134.03    153.20 o 
   2   4   4      104.47       45.51      8.11 o 
  -9   5   4      298.19      383.79     16.19 o 
  -6   5   4      432.43      474.89     38.77 o 
  -3   5   4     4621.24     4843.64     98.80 o 
   0   5   4     1100.77     1019.02     45.74 o 
   3   5   4      996.84     1076.04     32.54 o 
 -11   6   4     1024.61      938.91     27.38 o 
  -8   6   4     7072.82     7133.06    106.36 o 
  -5   6   4    37165.23    37518.60    654.76 o 
  -2   6   4    62573.60    66614.91   1148.59 o 
   1   6   4      317.51      297.22     11.41 o 
   4   6   4    28267.22    27681.44    526.75 o 
 -13   7   4        5.76        5.04      5.62 o 
 -10   7   4     1321.41     1105.09     29.57 o 
  -7   7   4       14.39       21.20      9.05 o 
  -4   7   4     9460.65    10068.08    252.77 o 
  -1   7   4       15.29       12.44      6.13 o 
   2   7   4      747.06      681.02     28.39 o 
   5   7   4      612.67      670.20     29.17 o 
 -15   8   4     3505.94     3504.93     77.06 o 
 -12   8   4    14762.84    14682.42    226.99 o 
  -9   8   4     5484.86     5627.47     86.89 o 
  -6   8   4    28297.59    27701.76    437.47 o 
  -3   8   4     5620.10     5625.87    128.84 o 
   0   8   4    18328.95    18251.82    464.37 o 
   3   8   4     6324.71     6358.58    274.78 o 
   6   8   4      387.56      427.67     30.81 o 
 -17   9   4       15.20        6.58      8.15 o 
 -14   9   4       11.21       14.70      6.43 o 
 -11   9   4      130.35      117.34      9.39 o 
  -8   9   4      616.64      587.40     14.02 o 
  -5   9   4     2697.80     2646.10     53.23 o 
  -2   9   4       13.83        4.33      5.87 o 
   1   9   4       39.67       34.45     14.55 o 
   4   9   4     4628.28     4475.49    121.37 o 
   7   9   4     2904.29     2739.83     64.51 o 
 -19  10   4      100.13      137.77     15.53 o 
 -16  10   4     8681.06     8994.92    148.40 o 
 -13  10   4       72.57       42.85      8.36 o 
 -10  10   4    10443.07    10322.53    208.89 o 
  -7  10   4    13557.86    13442.86    170.08 o 
  -4  10   4     5518.78     5239.29    101.50 o 
  -1  10   4     9402.30     9336.44    171.61 o 
   2  10   4    20978.63    21340.16    444.22 o 
   5  10   4      649.66      607.03     30.01 o 
   8  10   4     8071.83     8105.22    156.14 o 
 -21  11   4      137.22      166.55     17.36 o 
 -18  11   4     2029.33     2040.05     62.57 o 
 -15  11   4     4324.36     4037.56     75.09 o 
 -12  11   4     2360.75     2267.97     43.15 o 
  -9  11   4     4740.87     4638.37     61.51 o 
  -6  11   4      842.50      756.33     29.77 o 
  -3  11   4      237.97      199.28     20.83 o 
   0  11   4      755.26      634.94     28.00 o 
   3  11   4      706.06      622.43     37.84 o 
   6  11   4     1217.80     1089.00     42.64 o 
   9  11   4       52.30       68.00     15.34 o 
 -23  12   4      632.67      552.76     42.31 o 
 -20  12   4     1840.60     2044.07     55.99 o 
 -17  12   4     1855.72     1981.43     51.51 o 
 -14  12   4     3011.13     2974.37     62.33 o 
 -11  12   4       62.99       67.93      7.94 o 
  -8  12   4    16946.03    16727.80    207.33 o 
  -5  12   4      283.90      321.28     16.03 o 
  -2  12   4    18154.81    18064.74    314.94 o 
   1  12   4       15.82       12.62      7.40 o 
   4  12   4    13604.07    13699.74    290.18 o 
   7  12   4      660.81      547.46     44.11 o 
  10  12   4     2773.11     2518.84     96.44 o 
 -22  13   4      544.56      472.59     30.24 o 
 -19  13   4     3232.33     3205.80     88.35 o 
 -16  13   4      675.90      611.18     22.44 o 
 -13  13   4        5.32        8.31      6.30 o 
 -10  13   4     2775.60     2547.08     44.91 o 
  -7  13   4      427.96      395.51     17.68 o 
  -4  13   4     1004.20     1082.96     40.25 o 
  -1  13   4     2094.21     2018.52     54.24 o 
   2  13   4     8000.26     7209.81    164.01 o 
   5  13   4      264.98      230.74     21.49 o 
   8  13   4      368.24      305.45     25.71 o 
  11  13   4      229.41      192.41     47.16 o 
 -24  14   4     3155.62     3059.06    142.01 o 
 -21  14   4      535.73      509.46     30.24 o 
 -18  14   4     9876.37    10566.34    201.23 o 
 -15  14   4     4985.97     5291.37     87.05 o 
 -12  14   4     7903.94     7452.43    108.39 o 
  -9  14   4      253.02      320.78     13.39 o 
  -6  14   4       12.09       23.18      9.32 o 
  -3  14   4        8.65        6.32      8.22 o 
   0  14   4    23728.00    23276.17    453.89 o 
   3  14   4     7432.24     7229.77    256.05 o 
   6  14   4     4443.54     4543.59    117.94 o 
   9  14   4        5.36       21.73     17.22 o 
 -23  15   4       84.61       79.73     17.20 o 
 -20  15   4     1426.11     1324.24     40.95 o 
 -17  15   4       74.02      104.83     11.83 o 
 -14  15   4      291.99      290.28     16.18 o 
 -11  15   4      763.91      797.46     21.60 o 
  -8  15   4        9.52       12.17      5.53 o 
  -5  15   4       29.91       62.86     10.24 o 
  -2  15   4      415.64      421.85     21.40 o 
   1  15   4       97.14       57.45     13.69 o 
   4  15   4      102.70       80.69     16.24 o 
   7  15   4      364.09      362.00     28.98 o 
 -22  16   4     2093.93     2263.22     70.95 o 
 -19  16   4      928.13     1038.41     52.42 o 
 -16  16   4     4541.94     4940.38     92.63 o 
 -13  16   4      836.78      950.01     24.53 o 
 -10  16   4       15.92       17.51      6.25 o 
  -7  16   4      104.91      100.70     10.51 o 
  -4  16   4     3012.53     3012.68     69.39 o 
  -1  16   4      489.67      462.17     27.46 o 
   2  16   4     7522.99     7398.45    276.01 o 
   5  16   4      834.94      844.42     43.59 o 
 -24  17   4       61.53       81.90     17.95 o 
 -21  17   4     1690.25     1775.90     51.31 o 
 -18  17   4     1791.99     1800.23     85.70 o 
 -15  17   4       22.01       18.66      7.86 o 
 -12  17   4      129.46      124.31     11.88 o 
  -9  17   4     1995.74     1803.20     64.85 o 
  -6  17   4      180.76      232.90     20.33 o 
  -3  17   4      209.68      213.23     20.21 o 
   0  17   4       17.00       25.78     15.54 o 
   3  17   4     1773.89     1590.55     56.48 o 
   6  17   4       65.68       27.59     16.61 o 
 -23  18   4      799.25      857.32     86.51 o 
 -20  18   4     5441.59     5732.47    133.39 o 
 -17  18   4      163.56      315.90     29.83 o 
 -14  18   4     1126.06     1180.98     31.84 o 
 -11  18   4     5269.72     5673.09     96.99 o 
  -8  18   4     2105.18     1865.79     65.52 o 
  -5  18   4       16.13       28.18      9.55 o 
  -2  18   4     2701.07     2510.28     75.01 o 
   1  18   4      535.48      592.03     33.38 o 
   4  18   4      761.89      721.72     38.76 o 
 -22  19   4      213.59      313.10     42.77 o 
 -19  19   4     1579.60     1673.45     70.94 o 
 -16  19   4       39.36       41.51     15.07 o 
 -13  19   4     3752.97     3487.19     66.94 o 
 -10  19   4     5463.44     5338.01    126.90 o 
  -7  19   4     1737.65     1801.67     65.60 o 
  -4  19   4      892.78      910.61     33.43 o 
  -1  19   4      295.88      363.08     27.44 o 
   2  19   4      562.99      528.80     32.59 o 
 -21  20   4     1890.49     2172.60     84.47 o 
 -18  20   4     4370.49     4675.36    141.82 o 
 -15  20   4       48.07      112.07     17.13 o 
 -12  20   4      135.39      122.77     14.84 o 
  -9  20   4      487.18      446.35     23.79 o 
  -6  20   4     4120.06     3831.26     88.64 o 
  -3  20   4       10.63      -10.43     14.39 o 
   0  20   4     3577.36     3481.82    193.26 o 
 -20  21   4     2743.81     3037.88    106.54 o 
 -17  21   4       15.96       17.30     11.20 o 
 -14  21   4     1399.19     1427.93     52.35 o 
 -11  21   4     1572.06     1412.66     44.56 o 
  -8  21   4      414.96      440.85     24.17 o 
  -5  21   4      458.03      387.10     25.68 o 
  -2  21   4      245.46      257.30     25.05 o 
 -19  22   4       82.49      123.78     24.16 o 
 -16  22   4     6690.53     7021.03    163.93 o 
 -13  22   4      285.24      384.07     28.21 o 
 -10  22   4     3287.29     3330.95     95.10 o 
  -7  22   4      178.00      217.43     19.58 o 
  -4  22   4     6984.05     6728.48    138.56 o 
  -1  22   4     1654.25     1892.92    108.16 o 
 -18  23   4        7.81       31.01     22.48 o 
 -15  23   4      742.93      622.23     34.87 o 
 -12  23   4      126.00      141.89     20.35 o 
  -9  23   4       80.94      143.70     17.33 o 
  -6  23   4      768.91      694.26     50.26 o 
  -3  23   4       68.46       85.41     29.46 o 
 -17  24   4        3.90       78.95     28.43 o 
 -14  24   4     4071.51     4601.35    150.51 o 
 -11  24   4      747.57      868.35     71.33 o 
 -10  25   4      482.52      486.12     56.47 o 
   0   1   5     4098.96     3023.97     96.12 o 
  -2   2   5     3836.64     4019.70     85.16 o 
   1   2   5     1194.94     1080.63     44.94 o 
  -4   3   5    21021.10    20954.97    709.59 o 
  -1   3   5     3065.52     2843.88     64.83 o 
   2   3   5     5499.29     4896.44    138.56 o 
  -6   4   5     5121.13     5290.65    150.29 o 
  -3   4   5     4265.59     4124.00    120.52 o 
   0   4   5     2049.07     1977.95     69.56 o 
   3   4   5     2673.97     2386.52     81.26 o 
  -8   5   5     5072.44     4985.73    114.59 o 
  -5   5   5     5124.21     5491.59    154.08 o 
  -2   5   5    19951.52    20630.83    275.53 o 
   1   5   5      179.64      232.42     14.40 o 
   4   5   5        7.83       17.39     19.45 o 
 -10   6   5     7422.15     7353.37    178.37 o 
  -7   6   5     4779.59     4561.39     93.33 o 
  -4   6   5     1253.88     1151.59     27.94 o 
  -1   6   5     4605.56     4383.22    165.63 o 
   2   6   5     3313.81     3704.79    111.72 o 
   5   6   5     2260.92     2297.46    109.71 o 
 -12   7   5     3520.63     3338.96     97.94 o 
  -9   7   5      902.35      959.08     26.41 o 
  -6   7   5     8245.68     8276.35    262.27 o 
  -3   7   5     3928.51     4025.96     60.46 o 
   0   7   5     3269.09     3644.35    168.18 o 
   3   7   5      499.21      545.26     34.75 o 
   6   7   5     1582.07     1528.78     64.96 o 
 -14   8   5        6.52       16.14     11.92 o 
 -11   8   5    13048.54    13434.30    269.16 o 
  -8   8   5     2761.25     3063.28     77.60 o 
  -5   8   5    11728.34    11558.77    240.04 o 
  -2   8   5     1609.33     1602.59     62.74 o 
   1   8   5     2552.51     2544.71     70.03 o 
   4   8   5     3655.71     3434.90     90.39 o 
   7   8   5       69.51       94.40     15.47 o 
 -16   9   5     3501.18     3320.42     90.61 o 
 -13   9   5      381.68      310.97     18.95 o 
 -10   9   5     2794.05     2667.83     56.45 o 
  -7   9   5     7435.24     6983.70    110.97 o 
  -4   9   5     2545.65     2722.69     86.95 o 
  -1   9   5     3840.73     3944.72     97.54 o 
   2   9   5     6147.14     6078.72    141.59 o 
   5   9   5    10934.07    10787.28    234.57 o 
   8   9   5     3077.02     3050.50     86.29 o 
 -18  10   5       37.74       37.32     12.98 o 
 -15  10   5     7888.08     7444.45    164.28 o 
 -12  10   5     1685.72     1657.40     49.56 o 
  -9  10   5     2351.80     2141.92     38.31 o 
  -6  10   5     3710.92     3484.64     70.33 o 
  -3  10   5     4245.28     3812.37     94.55 o 
   0  10   5     1108.91     1094.70     52.07 o 
   3  10   5     1310.04     1184.27     73.85 o 
   6  10   5       55.57       45.23     17.13 o 
   9  10   5        9.59       15.49     11.31 o 
 -20  11   5      890.59      851.58     40.86 o 
 -17  11   5     1813.14     1754.27     50.14 o 
 -14  11   5       58.61       61.94     12.37 o 
 -11  11   5     6782.52     6526.30    147.31 o 
  -8  11   5     1782.37     1743.78     58.54 o 
  -5  11   5     1782.84     1676.28     44.18 o 
  -2  11   5      655.98      714.05     43.37 o 
   1  11   5     4134.80     4342.04    108.59 o 
   4  11   5     4875.52     4510.35    114.32 o 
   7  11   5      691.16      626.61     33.93 o 
  10  11   5     1200.26     1163.20     51.01 o 
 -22  12   5     1861.75     1846.10     80.47 o 
 -19  12   5     1916.71     1742.46     51.24 o 
 -16  12   5      251.57      215.33     17.74 o 
 -13  12   5    11141.18    11772.64    189.56 o 
 -10  12   5       33.19       36.29      7.17 o 
  -7  12   5     1319.65     1295.11     37.76 o 
  -4  12   5     1145.64     1200.83     36.48 o 
  -1  12   5     4849.45     4126.93    239.83 o 
   2  12   5        4.52       12.61     10.74 o 
   5  12   5     3477.71     2769.90     81.01 o 
   8  12   5        3.36       -9.10     10.73 o 
 -21  13   5      129.20      139.96     17.59 o 
 -18  13   5     2598.49     2700.54    114.16 o 
 -15  13   5       38.75       45.67      9.58 o 
 -12  13   5     2428.15     2465.59     52.74 o 
  -9  13   5     2335.48     2224.85     42.46 o 
  -6  13   5     1392.32     1408.83     40.01 o 
  -3  13   5     6979.07     7034.84    136.73 o 
   0  13   5      310.27      339.51     31.89 o 
   3  13   5    10070.37    10031.24    303.28 o 
   6  13   5       18.46        5.15     11.60 o 
   9  13   5       15.49       17.07     17.65 o 
 -23  14   5      406.62      410.64     38.24 o 
 -20  14   5      187.17      213.38     19.88 o 
 -17  14   5     2862.17     2853.56     60.88 o 
 -14  14   5     1277.27     1153.50     36.75 o 
 -11  14   5       82.22      136.68     15.83 o 
  -8  14   5     3501.47     3560.25     66.60 o 
  -5  14   5    11745.91    11554.94    211.77 o 
  -2  14   5      924.59      938.41     42.01 o 
   1  14   5     5515.29     5121.27    127.38 o 
   4  14   5      526.30      503.48     37.63 o 
   7  14   5      875.51      811.76     53.39 o 
 -22  15   5     1410.21     1588.55     59.10 o 
 -19  15   5        7.28        6.88     10.40 o 
 -16  15   5     2099.19     2426.32     82.55 o 
 -13  15   5       57.91       66.80     10.23 o 
 -10  15   5        7.57       12.07      6.33 o 
  -7  15   5     2281.28     2026.12     46.82 o 
  -4  15   5       91.13       84.54     12.57 o 
  -1  15   5     2574.99     2511.45     74.89 o 
   2  15   5     3231.00     3293.55     93.42 o 
   5  15   5      661.73      657.95     36.53 o 
   8  15   5     1183.16     1203.28     94.07 o 
 -21  16   5     1321.08     1286.62    116.62 o 
 -18  16   5      250.79      226.01     19.01 o 
 -15  16   5     1597.32     1688.09     47.47 o 
 -12  16   5      411.23      362.96     16.35 o 
  -9  16   5     1253.35     1215.74     29.65 o 
  -6  16   5      238.68      319.53     20.03 o 
  -3  16   5     4499.39     4331.22    111.16 o 
   0  16   5      366.78      412.10     37.58 o 
   3  16   5     2009.08     2056.66    105.83 o 
   6  16   5      100.82      193.96     45.10 o 
 -20  17   5      874.15     1014.81     53.35 o 
 -17  17   5      540.43      602.60     37.37 o 
 -14  17   5       33.29       35.73      9.08 o 
 -11  17   5     1410.66     1285.52     34.33 o 
  -8  17   5      913.77      787.02     30.68 o 
  -5  17   5      396.07      399.04     27.51 o 
  -2  17   5     2271.14     2112.59     68.23 o 
   1  17   5      847.58      881.99     43.05 o 
   4  17   5      854.23      920.68     82.57 o 
 -22  18   5      477.48      466.35     53.11 o 
 -19  18   5     1518.44     1617.97     55.24 o 
 -16  18   5      597.47      690.57     35.00 o 
 -13  18   5      267.55      237.84     16.04 o 
 -10  18   5     1703.76     1627.49     40.33 o 
  -7  18   5      191.00      167.36     16.49 o 
  -4  18   5     4713.54     4638.25    115.02 o 
  -1  18   5     1639.18     1563.18     58.34 o 
   2  18   5       14.82       53.71     16.39 o 
 -18  19   5     5163.37     5695.91    165.55 o 
 -15  19   5      611.54      603.83     28.11 o 
 -12  19   5     4493.30     4558.84     83.59 o 
  -9  19   5     1036.01     1063.76     55.69 o 
  -6  19   5       19.97        9.69     10.94 o 
  -3  19   5      721.13      700.28     37.03 o 
   0  19   5     1310.33     1347.33     70.62 o 
 -20  20   5        8.55       62.67     26.36 o 
 -17  20   5        6.75       18.94     16.02 o 
 -14  20   5      714.73      831.20     28.23 o 
 -11  20   5     2820.83     2647.85     57.09 o 
  -8  20   5      317.08      330.47     22.38 o 
  -5  20   5     1439.56     1477.77     71.45 o 
  -2  20   5      555.48      558.40     35.27 o 
 -16  21   5       62.41      132.40     19.84 o 
 -13  21   5      795.56      879.60     29.74 o 
 -10  21   5     3179.70     3035.44     99.79 o 
  -7  21   5      960.20      876.71     39.97 o 
  -4  21   5      482.67      433.01     47.81 o 
 -15  22   5      159.71      155.71     35.54 o 
 -12  22   5       76.70       63.20     11.55 o 
  -9  22   5     2898.21     2707.43     87.13 o 
  -6  22   5     2316.12     2054.96    125.08 o 
 -11  23   5     1796.73     1990.35    115.65 o 
  -8  23   5      806.09      701.35     46.13 o 
   0   0   6    19707.17    21386.31    854.13 o 
   1   1   6     5904.06     5684.23    131.69 o 
  -1   2   6      359.86      356.26     40.19 o 
   2   2   6     3944.70     4039.08    104.43 o 
   0   3   6      442.69      457.95     42.25 o 
  -5   4   6      614.33      531.70     28.32 o 
  -2   4   6    22832.42    21989.34    471.54 o 
   1   4   6      319.88      337.65     33.86 o 
   4   4   6     4267.51     4331.40    179.74 o 
  -7   5   6      846.20      732.74     46.13 o 
  -1   5   6      195.16      238.80     30.62 o 
   2   5   6       26.88       74.43     22.10 o 
   5   5   6      490.63      442.83     44.45 o 
  -6   6   6     9632.18     9784.63    222.13 o 
   6   6   6     4185.17     3985.01    104.02 o 
 -11   7   6      125.64      147.83     30.62 o 
  -8   7   6     5013.34     5062.51    122.64 o 
  -5   7   6     1450.02     1265.27     40.17 o 
  -2   7   6     1158.97     1155.36     66.68 o 
   1   7   6      139.87      136.60     17.22 o 
   4   7   6       24.75       27.12     13.83 o 
   7   7   6     2273.33     2303.91     86.49 o 
 -13   8   6       18.63       22.05     14.10 o 
 -10   8   6     7676.40     7616.65    289.06 o 
  -4   8   6     9688.86     9759.01    225.38 o 
   2   8   6       70.17       84.38     23.91 o 
   5   8   6     1637.35     1657.50     69.55 o 
   8   8   6     8312.36     7891.38    192.43 o 
 -15   9   6     5684.76     5786.80    150.99 o 
 -12   9   6      140.19      118.23     28.56 o 
  -9   9   6      521.07      477.15     31.78 o 
  -6   9   6      207.71      169.47     19.61 o 
  -3   9   6     1268.04     1163.80     46.54 o 
   0   9   6     3132.64     2811.92    141.11 o 
   3   9   6       18.47       -0.39     16.15 o 
   6   9   6     8146.81     8039.18    184.14 o 
   9   9   6        4.58       11.76     12.57 o 
 -17  10   6      126.94      142.72     20.88 o 
 -14  10   6     2274.48     2040.65     84.06 o 
 -11  10   6      309.74      255.06     27.24 o 
  -8  10   6     4749.35     4751.74    185.97 o 
  -5  10   6      258.31      227.32     20.93 o 
  -2  10   6     5410.35     5252.60    227.04 o 
   1  10   6      507.73      477.88     45.48 o 
   4  10   6      188.35      204.00     26.02 o 
   7  10   6      632.39      571.57     42.34 o 
  10  10   6     1448.72     1331.26     69.75 o 
 -19  11   6        7.97        4.77     13.11 o 
 -16  11   6      586.99      648.86     41.69 o 
 -13  11   6      481.93      530.78     29.60 o 
 -10  11   6     4259.67     4285.82    108.11 o 
  -7  11   6     1269.54     1162.61     40.15 o 
  -4  11   6     6718.10     6154.48    155.26 o 
  -1  11   6     1530.05     1570.84     75.21 o 
   2  11   6      275.97      230.56     26.80 o 
   5  11   6       75.13       96.06     21.67 o 
   8  11   6       11.06       39.52     15.55 o 
 -21  12   6      143.02      172.89     42.77 o 
 -18  12   6     4323.49     4464.16    125.37 o 
 -15  12   6       25.41       40.96     23.13 o 
 -12  12   6     6166.00     6026.75    238.54 o 
  -9  12   6     1567.12     1567.88     42.30 o 
  -6  12   6     5607.60     5554.66    137.23 o 
  -3  12   6      398.19      362.72     45.10 o 
   0  12   6     6858.78     6637.82    282.47 o 
   3  12   6        5.55       15.51     23.52 o 
   6  12   6     6402.65     6212.83    146.08 o 
 -20  13   6      529.13      611.02     46.76 o 
 -17  13   6     3618.16     3605.83    182.78 o 
 -14  13   6      594.91      653.56     33.22 o 
 -11  13   6      102.87       70.18     15.33 o 
  -8  13   6      850.93      789.98     26.19 o 
  -2  13   6     1360.89     1269.09     57.53 o 
   1  13   6      585.65      714.71     59.44 o 
   4  13   6       90.69       69.15     22.35 o 
   7  13   6      379.02      396.57     55.82 o 
 -19  14   6       15.15       35.24     18.05 o 
 -16  14   6     7283.73     7254.07    167.02 o 
 -13  14   6      618.28      548.04     30.65 o 
 -10  14   6    10692.04    10488.53    210.06 o 
  -7  14   6     4895.67     4361.75    120.08 o 
  -4  14   6     4699.00     4784.05    116.54 o 
  -1  14   6      143.50      138.75     19.24 o 
   2  14   6      576.81      633.69     43.38 o 
   5  14   6     1193.75     1083.83     64.87 o 
 -18  15   6      162.49      177.61     21.95 o 
 -15  15   6       78.21      130.99     21.01 o 
 -12  15   6       29.33       30.60     15.20 o 
  -9  15   6        5.53        0.27      7.37 o 
  -6  15   6     1755.18     1631.18     68.75 o 
  -3  15   6     1361.49     1346.59     92.91 o 
   0  15   6      127.49      104.02     34.24 o 
   3  15   6      909.70      874.16     80.12 o 
 -17  16   6      696.24      746.11     37.47 o 
 -14  16   6     2030.56     2135.95     68.35 o 
 -11  16   6      240.49      178.05     14.82 o 
  -8  16   6     3134.09     3103.62     71.18 o 
  -5  16   6      796.52      774.89     31.46 o 
  -2  16   6     5534.66     5307.31    136.53 o 
   1  16   6       11.81       39.31     15.02 o 
 -19  17   6       13.59       13.35     24.55 o 
 -16  17   6        5.47       26.40     13.08 o 
 -13  17   6      338.82      283.73     18.69 o 
 -10  17   6       10.79        9.58      9.37 o 
  -7  17   6     1168.25     1303.72     71.85 o 
  -4  17   6       34.13       61.69     14.41 o 
  -1  17   6      444.63      457.82     50.52 o 
 -18  18   6     1956.01     2204.27     86.98 o 
 -15  18   6       98.17       95.12     23.19 o 
 -12  18   6       38.94       53.17     16.47 o 
  -9  18   6       21.59        9.68      8.36 o 
  -6  18   6     2503.75     2397.39     75.93 o 
  -3  18   6       83.17       82.71     17.94 o 
 -17  19   6      357.72      305.99     50.40 o 
 -14  19   6      349.43      395.75     29.66 o 
 -11  19   6       74.82       38.35     12.45 o 
  -8  19   6      340.58      347.66     23.93 o 
  -5  19   6       89.28      123.32     25.83 o 
  -2  19   6        3.45       -2.71     20.80 o 
 -16  20   6     6203.45     7331.86    316.20 o 
 -13  20   6       29.09       13.84     12.52 o 
 -10  20   6     4084.17     4234.81    100.72 o 
  -7  20   6       25.38       47.81     19.60 o 
 -12  21   6     1318.83     1464.41     73.85 o 
  -9  21   6       56.65       44.97     26.88 o 
  -1   1   7     6355.38     6450.11    187.32 o 
  -3   2   7     4503.90     4451.48    138.47 o 
   0   2   7      271.93      275.30     22.15 o 
  -5   3   7        6.82       21.12      9.37 o 
  -2   3   7     8253.22     8317.92    230.07 o 
   1   3   7      306.46      349.36     20.73 o 
  -7   4   7     1378.66     1325.71     43.26 o 
  -4   4   7      164.91      183.99     16.34 o 
  -1   4   7     1515.29     1521.35     62.82 o 
   2   4   7      245.28      169.12     23.25 o 
  -9   5   7        7.72       13.45     24.16 o 
  -6   5   7      374.98      395.30     32.26 o 
  -3   5   7      128.04      124.17     25.59 o 
   0   5   7     3535.56     3293.56    117.85 o 
   3   5   7        8.61        4.60      9.15 o 
 -11   6   7      203.82      167.31     20.68 o 
  -8   6   7       14.22       10.46      8.21 o 
  -5   6   7     2416.67     2280.98     60.28 o 
  -2   6   7        3.59        0.14      9.84 o 
   1   6   7     5294.29     5346.57    104.34 o 
   4   6   7     1237.99     1271.35     59.97 o 
 -13   7   7     2019.93     2214.75     98.60 o 
 -10   7   7        7.39       17.62     14.56 o 
  -7   7   7     2141.85     2461.28     56.96 o 
  -4   7   7      526.54      496.27     52.98 o 
  -1   7   7      814.55      855.84     46.87 o 
   2   7   7     2283.60     2196.54     84.76 o 
   5   7   7     4089.14     3945.62    107.04 o 
 -15   8   7     2687.41     2629.31     84.70 o 
 -12   8   7      259.57      304.08     26.29 o 
  -9   8   7     5052.58     5224.92    127.69 o 
  -6   8   7     4963.69     4898.72    172.44 o 
  -3   8   7      888.95      856.68     34.90 o 
   0   8   7      346.38      390.90     25.60 o 
   3   8   7     4460.92     4355.82    268.45 o 
   6   8   7       69.13      108.30     23.98 o 
 -17   9   7     2115.74     2263.26    135.42 o 
 -14   9   7     2129.46     2050.18     87.44 o 
 -11   9   7     1729.30     1761.57     60.07 o 
  -8   9   7     1720.69     1843.50     52.08 o 
  -5   9   7     1807.67     1916.53     67.91 o 
  -2   9   7     4861.84     4866.89     98.01 o 
   1   9   7     2520.57     2386.79     73.95 o 
   4   9   7      394.83      355.44     28.51 o 
   7   9   7     1457.64     1401.92     67.71 o 
 -16  10   7      502.40      475.20     33.25 o 
 -13  10   7     1653.15     1666.22     72.62 o 
 -10  10   7     2170.60     2038.61    114.36 o 
  -7  10   7     2305.81     2203.01     81.39 o 
  -4  10   7      697.23      738.11     28.77 o 
  -1  10   7      519.66      554.29     25.83 o 
   2  10   7       54.46       49.97     14.78 o 
   5  10   7      233.11      278.09     27.14 o 
 -15  11   7     4336.15     4510.80    146.18 o 
 -12  11   7      211.89      209.77     27.92 o 
  -9  11   7     6449.76     6651.43    158.78 o 
  -6  11   7     1216.85     1136.13     57.42 o 
  -3  11   7      633.73      710.08     36.25 o 
   0  11   7       72.07      141.01     25.93 o 
   3  11   7      625.26      644.94     47.50 o 
 -14  12   7       98.32       53.71     18.75 o 
 -11  12   7       49.92       67.54     19.77 o 
  -8  12   7       22.91       37.85     11.26 o 
  -5  12   7     2600.45     2632.28     63.22 o 
  -2  12   7        6.71       22.21     15.11 o 
   1  12   7      692.51      712.37     37.89 o 
   4  12   7     2204.12     2266.62    126.12 o 
 -16  13   7     3056.29     3047.88    151.70 o 
 -13  13   7     1029.66     1038.14     76.37 o 
 -10  13   7      941.38      953.85     35.67 o 
  -7  13   7     1895.42     1853.09     57.74 o 
  -4  13   7     1821.70     2196.05     57.77 o 
  -1  13   7        5.51        2.21     11.39 o 
   2  13   7      281.06      333.67     29.60 o 
 -15  14   7     4016.79     4064.64    256.69 o 
 -12  14   7      654.01      597.65     32.29 o 
  -9  14   7      710.00      716.31     26.25 o 
  -6  14   7      533.96      613.42     27.82 o 
  -3  14   7     1443.46     1481.23    101.18 o 
   0  14   7        8.03        5.47     12.92 o 
 -14  15   7     1993.91     1848.49     79.33 o 
 -11  15   7     3716.14     3731.73     86.79 o 
  -8  15   7     1334.60     1459.08     44.94 o 
  -5  15   7     1664.76     1602.81     47.93 o 
  -2  15   7     2958.10     3062.31     91.28 o 
 -13  16   7      467.05      529.74     32.22 o 
 -10  16   7       12.70       12.57      9.31 o 
  -7  16   7     2039.23     2233.87     59.40 o 
  -4  16   7       52.81       32.89     16.59 o 
  -1  16   7      453.44      527.34     57.50 o 
 -12  17   7      568.16      635.94     45.73 o 
  -9  17   7     2124.46     1972.55    111.97 o 
 -11  18   7      368.27      519.85     57.37 o 
   0   1   8      749.52      746.70     80.96 o 
  -2   2   8     1456.20     1400.32     83.28 o 
   1   2   8      838.89      831.15     46.23 o 
  -4   3   8      526.57      494.79     36.63 o 
  -1   3   8        9.45       24.63     14.62 o 
   2   3   8       63.38       82.17     14.36 o 
  -6   4   8     2668.59     2598.90     89.34 o 
  -3   4   8      312.87      296.72     24.89 o 
   0   4   8     3534.03     3472.34    120.88 o 
   3   4   8     2467.10     2627.71     72.39 o 
  -8   5   8       41.41       49.51     13.13 o 
  -5   5   8       18.56       14.68     14.53 o 
  -2   5   8      215.72      171.07     26.71 o 
   1   5   8      746.15      724.55     29.78 o 
   4   5   8      112.24      172.58     17.75 o 
 -10   6   8     4272.68     4749.68    247.34 o 
  -7   6   8      224.12      348.38     24.02 o 
  -4   6   8     3769.74     3867.51    189.31 o 
  -1   6   8     3375.76     3582.66    216.57 o 
   2   6   8     1093.79     1193.53     54.01 o 
   5   6   8       46.51       38.61     11.78 o 
 -12   7   8      279.97      358.56     32.96 o 
  -9   7   8      195.56      184.01     28.11 o 
  -6   7   8      198.74      180.14     27.27 o 
  -3   7   8      703.40      694.90     45.93 o 
   0   7   8     3289.56     3434.39     89.22 o 
   3   7   8       80.90       94.64     15.46 o 
   6   7   8      621.00      569.08     66.55 o 
 -14   8   8     3294.22     3683.24    188.01 o 
 -11   8   8     1098.66     1223.97     98.53 o 
  -8   8   8       86.30      109.06     34.24 o 
  -5   8   8      106.24      180.39     22.20 o 
  -2   8   8     8081.38     8335.04    253.73 o 
   1   8   8     1155.75     1260.74     41.82 o 
   4   8   8     1754.19     2044.95     78.35 o 
 -10   9   8      585.55      572.96     78.76 o 
  -7   9   8      114.13      183.81     19.90 o 
  -4   9   8       18.60       32.58     10.61 o 
  -1   9   8      797.19      835.72     33.47 o 
   2   9   8      427.40      435.95     26.62 o 
  -9  10   8       25.37       11.91     16.70 o 
  -6  10   8     3736.60     3918.87    207.82 o 
  -3  10   8      166.61      189.50     21.76 o 
   0  10   8     3256.84     3410.84     92.02 o 
  -8  11   8      168.74      160.53     22.63 o 
  -5  11   8      400.68      462.54     25.77 o 
  -2  11   8       95.08      117.44     15.72 o 
  -7  12   8      752.35      900.17     53.44 o 
  -4  12   8      717.60      959.60     54.13 o 
  -1  12   8       37.02       82.18     32.30 o 
  -9  13   8      333.77      424.48     54.14 o 
  -6  13   8      165.76      145.63     36.31 o 
  -8  14   8     6350.65     6892.26    299.53 o 
   3   3   9     4579.64     5033.58    233.89 o 
  -2   4   9      367.22      399.80     55.82 o 
   1   4   9     2795.66     2941.27    156.23 o 
  -3   6   9      123.11      162.30     39.54 o 
                                                 
